# Supplementary material for: Iridium-catalyzed enantioselective synthesis of chiral γ-amino alcohols and intermediates of (S)-duloxetine, (R)-fluoxetine, and (R)-atomoxetine
Source: Commun Chem. 2022 May 19;5:63. doi: 10.1038/s42004-022-00678-4 (PMC9814375; doi:10.1038/s42004-022-00678-4)
Supplement: Supplementary file 3 — Supplementary Data 1 [file 42004_2022_678_MOESM3_ESM.cif]

 
data_mo_d8v21717_0m 
  
_audit_creation_method            SHELXL-2013 
_chemical_name_systematic 
; 
 ? 
; 
_chemical_name_common             ? 
_chemical_melting_point           ? 
_chemical_formula_moiety          ? 
_chemical_formula_sum 
 'C13 H21 N O3 S' 
_chemical_formula_weight          271.37 
  
loop_ 
 _atom_type_symbol 
 _atom_type_description 
 _atom_type_scat_dispersion_real 
 _atom_type_scat_dispersion_imag 
 _atom_type_scat_source 
 'C'  'C'   0.0033   0.0016 
 'International Tables Vol C Tables 4.2.6.8 and 6.1.1.4' 
 'H'  'H'   0.0000   0.0000 
 'International Tables Vol C Tables 4.2.6.8 and 6.1.1.4' 
 'N'  'N'   0.0061   0.0033 
 'International Tables Vol C Tables 4.2.6.8 and 6.1.1.4' 
 'O'  'O'   0.0106   0.0060 
 'International Tables Vol C Tables 4.2.6.8 and 6.1.1.4' 
 'S'  'S'   0.1246   0.1234 
 'International Tables Vol C Tables 4.2.6.8 and 6.1.1.4' 
  
_space_group_crystal_system       orthorhombic 
_space_group_IT_number            19 
_space_group_name_H-M_alt         'P 21 21 21' 
_space_group_name_Hall            'P 2ac 2ab' 
  
_shelx_space_group_comment 
; 
The symmetry employed for this shelxl refinement is uniquely defined 
by the following loop, which should always be used as a source of 
symmetry information in preference to the above space-group names. 
They are only intended as comments. 
; 
  
loop_ 
 _space_group_symop_operation_xyz 
 'x, y, z' 
 '-x+1/2, -y, z+1/2' 
 '-x, y+1/2, -z+1/2' 
 'x+1/2, -y+1/2, -z' 
  
_cell_length_a                    6.2613(3) 
_cell_length_b                    12.7030(5) 
_cell_length_c                    18.3236(8) 
_cell_angle_alpha                 90 
_cell_angle_beta                  90 
_cell_angle_gamma                 90 
_cell_volume                      1457.41(11) 
_cell_formula_units_Z             4 
_cell_measurement_temperature     213(2) 
_cell_measurement_reflns_used     4275 
_cell_measurement_theta_min       4.446 
_cell_measurement_theta_max       54.831 
  
_exptl_crystal_description        prismatic 
_exptl_crystal_colour             colorless 
_exptl_crystal_density_meas       ? 
_exptl_crystal_density_method     ? 
_exptl_crystal_density_diffrn     1.237 
_exptl_crystal_F_000              584 
_exptl_transmission_factor_min    ? 
_exptl_transmission_factor_max    ? 
_exptl_crystal_size_max           0.180 
_exptl_crystal_size_mid           0.160 
_exptl_crystal_size_min           0.110 
_exptl_absorpt_coefficient_mu     0.223 
_shelx_estimated_absorpt_T_min    0.961 
_shelx_estimated_absorpt_T_max    0.976 
_exptl_absorpt_correction_type    multi-scan 
_exptl_absorpt_correction_T_min   0.5131 
_exptl_absorpt_correction_T_max   0.7456 
_exptl_absorpt_process_details    sadabs 
  
_exptl_special_details 
; 
 ? 
; 
  
_diffrn_ambient_temperature       213(2) 
_diffrn_radiation_wavelength      0.71073 
_diffrn_radiation_type            MoK\a 
_diffrn_source                    ? 
_diffrn_measurement_device_type   'Bruker APEX-II CCD' 
_diffrn_measurement_method        '\f and \w scans' 
_diffrn_detector_area_resol_mean  ? 
_diffrn_reflns_number             7146 
_diffrn_reflns_av_unetI/netI      0.0655 
_diffrn_reflns_av_R_equivalents   0.0591 
_diffrn_reflns_limit_h_min        -7 
_diffrn_reflns_limit_h_max        7 
_diffrn_reflns_limit_k_min        -13 
_diffrn_reflns_limit_k_max        15 
_diffrn_reflns_limit_l_min        -15 
_diffrn_reflns_limit_l_max        22 
_diffrn_reflns_theta_min          2.741 
_diffrn_reflns_theta_max          25.991 
_diffrn_reflns_theta_full         25.242 
_diffrn_measured_fraction_theta_max   0.992 
_diffrn_measured_fraction_theta_full  0.991 
_diffrn_reflns_Laue_measured_fraction_max    0.992 
_diffrn_reflns_Laue_measured_fraction_full   0.991 
_diffrn_reflns_point_group_measured_fraction_max   0.993 
_diffrn_reflns_point_group_measured_fraction_full  0.992 
_reflns_number_total              2853 
_reflns_number_gt                 2542 
_reflns_threshold_expression      'I > 2\s(I)' 
_reflns_Friedel_coverage          0.712 
_reflns_Friedel_fraction_max      0.994 
_reflns_Friedel_fraction_full     0.994 
  
_reflns_special_details 
; 
 Reflections were merged by SHELXL according to the crystal 
 class for the calculation of statistics and refinement. 
  
 _reflns_Friedel_fraction is defined as the number of unique 
 Friedel pairs measured divided by the number that would be 
 possible theoretically, ignoring centric projections and 
 systematic absences. 
; 
  
_computing_data_collection        'Bruker APEX2' 
_computing_cell_refinement        'Bruker SAINT' 
_computing_data_reduction         'Bruker SAINT' 
_computing_structure_solution     'SHELXS-97 (Sheldrick 2008)' 
_computing_structure_refinement   'SHELXL-2013 (Sheldrick, 2013)' 
_computing_molecular_graphics     'Bruker SHELXTL' 
_computing_publication_material   'Bruker SHELXTL' 
  
_refine_special_details 
; 
 ? 
; 
_refine_ls_structure_factor_coef  Fsqd 
_refine_ls_matrix_type            full 
_refine_ls_weighting_scheme       calc 
_refine_ls_weighting_details 
'w=1/[\s^2^(Fo^2^)+(0.0462P)^2^+0.0655P] where P=(Fo^2^+2Fc^2^)/3' 
_atom_sites_solution_primary      ? 
_atom_sites_solution_secondary    ? 
_atom_sites_solution_hydrogens    geom 
_refine_ls_hydrogen_treatment     constr 
_refine_ls_extinction_method      SHELXL 
_refine_ls_extinction_coef        0.024(8) 
_refine_ls_extinction_expression 
 'Fc^*^=kFc[1+0.001xFc^2^\l^3^/sin(2\q)]^-1/4^' 
_refine_ls_abs_structure_details 
; 
 Flack x determined using 957 quotients [(I+)-(I-)]/[(I+)+(I-)] 
 (Parsons and Flack (2004), Acta Cryst. A60, s61). 
; 
_refine_ls_abs_structure_Flack    0.00(5) 
_chemical_absolute_configuration  ad 
_refine_ls_number_reflns          2853 
_refine_ls_number_parameters      169 
_refine_ls_number_restraints      0 
_refine_ls_R_factor_all           0.0454 
_refine_ls_R_factor_gt            0.0391 
_refine_ls_wR_factor_ref          0.1041 
_refine_ls_wR_factor_gt           0.0980 
_refine_ls_goodness_of_fit_ref    1.023 
_refine_ls_restrained_S_all       1.023 
_refine_ls_shift/su_max           0.000 
_refine_ls_shift/su_mean          0.000 
  
loop_ 
 _atom_site_label 
 _atom_site_type_symbol 
 _atom_site_fract_x 
 _atom_site_fract_y 
 _atom_site_fract_z 
 _atom_site_U_iso_or_equiv 
 _atom_site_adp_type 
 _atom_site_occupancy 
 _atom_site_site_symmetry_order 
 _atom_site_calc_flag 
 _atom_site_refinement_flags_posn 
 _atom_site_refinement_flags_adp 
 _atom_site_refinement_flags_occupancy 
 _atom_site_disorder_assembly 
 _atom_site_disorder_group 
S1 S 0.43962(13) 0.30379(6) 0.38851(5) 0.0505(3) Uani 1 1 d . . . . . 
O1 O 0.3337(3) 0.41393(14) 0.23414(10) 0.0424(5) Uani 1 1 d . . . . . 
H1 H 0.3948 0.3728 0.2058 0.064 Uiso 1 1 calc R U . . . 
O2 O 0.4105(3) 0.80085(14) 0.36274(9) 0.0364(4) Uani 1 1 d . . . . . 
O3 O 0.0616(3) 0.83315(15) 0.38921(10) 0.0421(5) Uani 1 1 d . . . . . 
N1 N 0.1434(3) 0.70369(15) 0.31290(12) 0.0338(5) Uani 1 1 d . . . . . 
C1 C 0.6587(6) 0.2414(2) 0.42245(19) 0.0558(9) Uani 1 1 d . . . . . 
H1A H 0.6539 0.1889 0.4586 0.067 Uiso 1 1 calc R U . . . 
C2 C 0.8387(6) 0.2762(2) 0.3912(2) 0.0565(9) Uani 1 1 d . . . . . 
H2 H 0.9752 0.2506 0.4029 0.068 Uiso 1 1 calc R U . . . 
C3 C 0.8010(5) 0.3569(2) 0.33795(17) 0.0432(7) Uani 1 1 d . . . . . 
H3 H 0.9098 0.3898 0.3110 0.052 Uiso 1 1 calc R U . . . 
C4 C 0.5900(4) 0.38031(18) 0.33098(14) 0.0330(6) Uani 1 1 d . . . . . 
C5 C 0.4874(4) 0.46060(19) 0.28177(14) 0.0303(6) Uani 1 1 d . . . . . 
H5 H 0.5999 0.4944 0.2519 0.036 Uiso 1 1 calc R U . . . 
C6 C 0.3692(4) 0.54557(18) 0.32413(13) 0.0322(6) Uani 1 1 d . . . . . 
H6A H 0.2454 0.5141 0.3485 0.039 Uiso 1 1 calc R U . . . 
H6B H 0.4638 0.5740 0.3619 0.039 Uiso 1 1 calc R U . . . 
C7 C 0.2941(5) 0.63478(19) 0.27530(14) 0.0347(6) Uani 1 1 d . . . . . 
H7A H 0.4178 0.6761 0.2594 0.042 Uiso 1 1 calc R U . . . 
H7B H 0.2256 0.6053 0.2318 0.042 Uiso 1 1 calc R U . . . 
C8 C -0.0818(4) 0.6792(2) 0.30549(16) 0.0435(7) Uani 1 1 d . . . . . 
H8A H -0.1637 0.7227 0.3388 0.065 Uiso 1 1 calc R U . . . 
H8B H -0.1052 0.6056 0.3169 0.065 Uiso 1 1 calc R U . . . 
H8C H -0.1270 0.6930 0.2558 0.065 Uiso 1 1 calc R U . . . 
C9 C 0.2204(4) 0.78121(19) 0.35580(13) 0.0310(5) Uani 1 1 d . . . . . 
C10 C 0.1021(5) 0.92072(19) 0.43966(14) 0.0376(6) Uani 1 1 d . . . . . 
C11 C -0.1222(5) 0.9495(3) 0.46326(18) 0.0545(8) Uani 1 1 d . . . . . 
H11A H -0.2066 0.9677 0.4207 0.082 Uiso 1 1 calc R U . . . 
H11B H -0.1166 1.0092 0.4962 0.082 Uiso 1 1 calc R U . . . 
H11C H -0.1870 0.8900 0.4880 0.082 Uiso 1 1 calc R U . . . 
C12 C 0.2083(6) 1.0107(2) 0.40016(18) 0.0603(9) Uani 1 1 d . . . . . 
H12A H 0.3531 0.9909 0.3872 0.090 Uiso 1 1 calc R U . . . 
H12B H 0.2116 1.0721 0.4316 0.090 Uiso 1 1 calc R U . . . 
H12C H 0.1286 1.0270 0.3562 0.090 Uiso 1 1 calc R U . . . 
C13 C 0.2333(5) 0.8825(3) 0.50426(16) 0.0484(8) Uani 1 1 d . . . . . 
H13A H 0.1606 0.8240 0.5275 0.073 Uiso 1 1 calc R U . . . 
H13B H 0.2503 0.9394 0.5391 0.073 Uiso 1 1 calc R U . . . 
H13C H 0.3727 0.8597 0.4874 0.073 Uiso 1 1 calc R U . . . 
  
loop_ 
 _atom_site_aniso_label 
 _atom_site_aniso_U_11 
 _atom_site_aniso_U_22 
 _atom_site_aniso_U_33 
 _atom_site_aniso_U_23 
 _atom_site_aniso_U_13 
 _atom_site_aniso_U_12 
S1 0.0480(5) 0.0480(5) 0.0555(5) 0.0144(3) 0.0104(4) 0.0075(4) 
O1 0.0454(11) 0.0400(10) 0.0417(10) -0.0169(8) -0.0108(9) 0.0056(9) 
O2 0.0355(10) 0.0368(9) 0.0369(10) -0.0008(8) 0.0026(8) 0.0008(9) 
O3 0.0384(10) 0.0432(10) 0.0449(11) -0.0171(8) -0.0025(9) 0.0058(9) 
N1 0.0387(11) 0.0274(10) 0.0352(11) -0.0046(9) 0.0003(9) 0.0048(10) 
C1 0.070(2) 0.0460(17) 0.0514(18) 0.0064(15) -0.0072(18) 0.0143(17) 
C2 0.0489(18) 0.0497(17) 0.071(2) -0.0045(16) -0.0227(17) 0.0125(16) 
C3 0.0351(15) 0.0372(14) 0.0572(18) -0.0069(12) -0.0054(13) 0.0000(12) 
C4 0.0359(14) 0.0269(12) 0.0362(13) -0.0063(10) -0.0013(11) -0.0002(11) 
C5 0.0317(13) 0.0279(12) 0.0312(12) -0.0040(10) -0.0007(10) -0.0004(10) 
C6 0.0396(14) 0.0294(12) 0.0275(12) -0.0038(10) -0.0016(10) 0.0023(11) 
C7 0.0451(15) 0.0282(12) 0.0307(13) -0.0037(10) 0.0004(11) 0.0046(12) 
C8 0.0414(16) 0.0403(15) 0.0487(16) -0.0062(13) -0.0040(13) 0.0001(14) 
C9 0.0386(14) 0.0280(12) 0.0265(11) 0.0028(9) 0.0023(10) 0.0074(11) 
C10 0.0491(17) 0.0318(12) 0.0319(13) -0.0062(10) 0.0018(12) 0.0031(12) 
C11 0.0540(19) 0.0562(18) 0.0533(18) -0.0174(15) 0.0001(15) 0.0178(16) 
C12 0.097(3) 0.0332(14) 0.0508(18) 0.0017(13) 0.0159(19) 0.0027(17) 
C13 0.0538(18) 0.0572(18) 0.0340(14) -0.0003(13) -0.0022(13) 0.0061(16) 
  
_geom_special_details 
; 
 All esds (except the esd in the dihedral angle between two l.s. planes) 
 are estimated using the full covariance matrix.  The cell esds are taken 
 into account individually in the estimation of esds in distances, angles 
 and torsion angles; correlations between esds in cell parameters are only 
 used when they are defined by crystal symmetry.  An approximate (isotropic) 
 treatment of cell esds is used for estimating esds involving l.s. planes. 
; 
  
loop_ 
 _geom_bond_atom_site_label_1 
 _geom_bond_atom_site_label_2 
 _geom_bond_distance 
 _geom_bond_site_symmetry_2 
 _geom_bond_publ_flag 
S1 C1 1.702(3) . ? 
S1 C4 1.716(3) . ? 
O1 C5 1.428(3) . ? 
O1 H1 0.8300 . ? 
O2 C9 1.222(3) . ? 
O3 C9 1.341(3) . ? 
O3 C10 1.469(3) . ? 
N1 C9 1.349(3) . ? 
N1 C8 1.450(3) . ? 
N1 C7 1.460(3) . ? 
C1 C2 1.340(5) . ? 
C1 H1A 0.9400 . ? 
C2 C3 1.434(4) . ? 
C2 H2 0.9400 . ? 
C3 C4 1.360(4) . ? 
C3 H3 0.9400 . ? 
C4 C5 1.505(3) . ? 
C5 C6 1.522(3) . ? 
C5 H5 0.9900 . ? 
C6 C7 1.519(3) . ? 
C6 H6A 0.9800 . ? 
C6 H6B 0.9800 . ? 
C7 H7A 0.9800 . ? 
C7 H7B 0.9800 . ? 
C8 H8A 0.9700 . ? 
C8 H8B 0.9700 . ? 
C8 H8C 0.9700 . ? 
C10 C12 1.507(4) . ? 
C10 C11 1.514(4) . ? 
C10 C13 1.520(4) . ? 
C11 H11A 0.9700 . ? 
C11 H11B 0.9700 . ? 
C11 H11C 0.9700 . ? 
C12 H12A 0.9700 . ? 
C12 H12B 0.9700 . ? 
C12 H12C 0.9700 . ? 
C13 H13A 0.9700 . ? 
C13 H13B 0.9700 . ? 
C13 H13C 0.9700 . ? 
  
loop_ 
 _geom_angle_atom_site_label_1 
 _geom_angle_atom_site_label_2 
 _geom_angle_atom_site_label_3 
 _geom_angle 
 _geom_angle_site_symmetry_1 
 _geom_angle_site_symmetry_3 
 _geom_angle_publ_flag 
C1 S1 C4 92.65(16) . . ? 
C5 O1 H1 109.5 . . ? 
C9 O3 C10 122.1(2) . . ? 
C9 N1 C8 124.0(2) . . ? 
C9 N1 C7 118.8(2) . . ? 
C8 N1 C7 117.1(2) . . ? 
C2 C1 S1 111.6(2) . . ? 
C2 C1 H1A 124.2 . . ? 
S1 C1 H1A 124.2 . . ? 
C1 C2 C3 112.9(3) . . ? 
C1 C2 H2 123.6 . . ? 
C3 C2 H2 123.6 . . ? 
C4 C3 C2 112.3(3) . . ? 
C4 C3 H3 123.8 . . ? 
C2 C3 H3 123.8 . . ? 
C3 C4 C5 128.2(3) . . ? 
C3 C4 S1 110.6(2) . . ? 
C5 C4 S1 121.17(19) . . ? 
O1 C5 C4 111.9(2) . . ? 
O1 C5 C6 106.16(19) . . ? 
C4 C5 C6 112.5(2) . . ? 
O1 C5 H5 108.7 . . ? 
C4 C5 H5 108.7 . . ? 
C6 C5 H5 108.7 . . ? 
C7 C6 C5 112.3(2) . . ? 
C7 C6 H6A 109.1 . . ? 
C5 C6 H6A 109.1 . . ? 
C7 C6 H6B 109.1 . . ? 
C5 C6 H6B 109.1 . . ? 
H6A C6 H6B 107.9 . . ? 
N1 C7 C6 111.7(2) . . ? 
N1 C7 H7A 109.3 . . ? 
C6 C7 H7A 109.3 . . ? 
N1 C7 H7B 109.3 . . ? 
C6 C7 H7B 109.3 . . ? 
H7A C7 H7B 107.9 . . ? 
N1 C8 H8A 109.5 . . ? 
N1 C8 H8B 109.5 . . ? 
H8A C8 H8B 109.5 . . ? 
N1 C8 H8C 109.5 . . ? 
H8A C8 H8C 109.5 . . ? 
H8B C8 H8C 109.5 . . ? 
O2 C9 O3 125.0(2) . . ? 
O2 C9 N1 123.9(2) . . ? 
O3 C9 N1 111.1(2) . . ? 
O3 C10 C12 110.4(2) . . ? 
O3 C10 C11 101.7(2) . . ? 
C12 C10 C11 111.3(3) . . ? 
O3 C10 C13 110.0(2) . . ? 
C12 C10 C13 112.2(3) . . ? 
C11 C10 C13 110.8(2) . . ? 
C10 C11 H11A 109.5 . . ? 
C10 C11 H11B 109.5 . . ? 
H11A C11 H11B 109.5 . . ? 
C10 C11 H11C 109.5 . . ? 
H11A C11 H11C 109.5 . . ? 
H11B C11 H11C 109.5 . . ? 
C10 C12 H12A 109.5 . . ? 
C10 C12 H12B 109.5 . . ? 
H12A C12 H12B 109.5 . . ? 
C10 C12 H12C 109.5 . . ? 
H12A C12 H12C 109.5 . . ? 
H12B C12 H12C 109.5 . . ? 
C10 C13 H13A 109.5 . . ? 
C10 C13 H13B 109.5 . . ? 
H13A C13 H13B 109.5 . . ? 
C10 C13 H13C 109.5 . . ? 
H13A C13 H13C 109.5 . . ? 
H13B C13 H13C 109.5 . . ? 
  
loop_ 
 _geom_torsion_atom_site_label_1 
 _geom_torsion_atom_site_label_2 
 _geom_torsion_atom_site_label_3 
 _geom_torsion_atom_site_label_4 
 _geom_torsion 
 _geom_torsion_site_symmetry_1 
 _geom_torsion_site_symmetry_2 
 _geom_torsion_site_symmetry_3 
 _geom_torsion_site_symmetry_4 
 _geom_torsion_publ_flag 
C4 S1 C1 C2 -0.5(3) . . . . ? 
S1 C1 C2 C3 0.3(4) . . . . ? 
C1 C2 C3 C4 0.1(4) . . . . ? 
C2 C3 C4 C5 179.3(2) . . . . ? 
C2 C3 C4 S1 -0.4(3) . . . . ? 
C1 S1 C4 C3 0.5(2) . . . . ? 
C1 S1 C4 C5 -179.3(2) . . . . ? 
C3 C4 C5 O1 122.4(3) . . . . ? 
S1 C4 C5 O1 -57.9(3) . . . . ? 
C3 C4 C5 C6 -118.2(3) . . . . ? 
S1 C4 C5 C6 61.5(3) . . . . ? 
O1 C5 C6 C7 -65.8(3) . . . . ? 
C4 C5 C6 C7 171.6(2) . . . . ? 
C9 N1 C7 C6 83.9(3) . . . . ? 
C8 N1 C7 C6 -91.9(3) . . . . ? 
C5 C6 C7 N1 167.8(2) . . . . ? 
C10 O3 C9 O2 -0.7(4) . . . . ? 
C10 O3 C9 N1 179.4(2) . . . . ? 
C8 N1 C9 O2 179.0(3) . . . . ? 
C7 N1 C9 O2 3.5(4) . . . . ? 
C8 N1 C9 O3 -1.1(3) . . . . ? 
C7 N1 C9 O3 -176.6(2) . . . . ? 
C9 O3 C10 C12 63.2(3) . . . . ? 
C9 O3 C10 C11 -178.7(2) . . . . ? 
C9 O3 C10 C13 -61.2(3) . . . . ? 
  
loop_ 
 _geom_hbond_atom_site_label_D 
 _geom_hbond_atom_site_label_H 
 _geom_hbond_atom_site_label_A 
 _geom_hbond_distance_DH 
 _geom_hbond_distance_HA 
 _geom_hbond_distance_DA 
 _geom_hbond_angle_DHA 
 _geom_hbond_site_symmetry_A 
C13 H13C O2  0.97 2.42 3.005(3) 118.8 . 
C12 H12A O2  0.97 2.48 3.030(3) 115.5 . 
C2 H2 S1  0.94 3.00 3.779(4) 141.6 1_655 
O1 H1 O2  0.83 1.97 2.789(3) 166.9 3_645 
  
_refine_diff_density_max    0.211 
_refine_diff_density_min   -0.186 
_refine_diff_density_rms    0.037 
  
_shelxl_version_number 2013-4 
  
_shelx_res_file 
; 
TITL mo_d8v21717_0m_a.res in P2(1)2(1)2(1) 
CELL 0.71073 6.2613 12.703 18.3236 90 90 90 
ZERR 4 0.0003 0.0005 0.0008 0 0 0 
LATT -1 
SYMM 0.5-X,-Y,0.5+Z 
SYMM -X,0.5+Y,0.5-Z 
SYMM 0.5+X,0.5-Y,-Z 
SFAC C  H  N  O  S 
UNIT 52 84 4 12 4 
OMIT 0 1 1 
OMIT  -3.00  52.00 
L.S. 8 
ACTA 
BOND $H 
FMAP 2 
PLAN 20 
LIST 4 
HTAB C13 O2 
HTAB C12 O2 
HTAB C2 S1_$2 
EQIV $2 x+1, y, z 
HTAB O1 O2_$1 
EQIV $1 -x+1, y-1/2, -z+1/2 
conf 
htab 
mpla 
wpdb -1 
size 0.18 0.16 0.11 
TEMP -60 
WGHT    0.046200    0.065500 
EXTI    0.023622 
FVAR       1.00611 
S1    5    0.439619    0.303794    0.388515    11.00000    0.04801    0.04802 = 
         0.05550    0.01442    0.01044    0.00753 
O1    4    0.333700    0.413927    0.234138    11.00000    0.04540    0.04002 = 
         0.04175   -0.01695   -0.01076    0.00559 
AFIX 147 
H1    2    0.394770    0.372821    0.205779    11.00000   -1.50000 
AFIX   0 
O2    4    0.410468    0.800849    0.362744    11.00000    0.03553    0.03684 = 
         0.03688   -0.00080    0.00264    0.00084 
O3    4    0.061595    0.833149    0.389205    11.00000    0.03835    0.04319 = 
         0.04485   -0.01710   -0.00253    0.00580 
N1    3    0.143380    0.703687    0.312899    11.00000    0.03866    0.02739 = 
         0.03521   -0.00465    0.00029    0.00479 
C1    1    0.658659    0.241362    0.422451    11.00000    0.06999    0.04596 = 
         0.05139    0.00636   -0.00722    0.01426 
AFIX  43 
H1A   2    0.653909    0.188936    0.458620    11.00000   -1.20000 
AFIX   0 
C2    1    0.838678    0.276233    0.391204    11.00000    0.04889    0.04973 = 
         0.07073   -0.00448   -0.02271    0.01251 
AFIX  43 
H2    2    0.975235    0.250559    0.402931    11.00000   -1.20000 
AFIX   0 
C3    1    0.801002    0.356898    0.337955    11.00000    0.03510    0.03723 = 
         0.05722   -0.00692   -0.00544    0.00003 
AFIX  43 
H3    2    0.909765    0.389834    0.310953    11.00000   -1.20000 
AFIX   0 
C4    1    0.590034    0.380307    0.330976    11.00000    0.03595    0.02691 = 
         0.03625   -0.00626   -0.00134   -0.00018 
C5    1    0.487409    0.460598    0.281772    11.00000    0.03170    0.02794 = 
         0.03122   -0.00400   -0.00066   -0.00037 
AFIX  13 
H5    2    0.599911    0.494352    0.251877    11.00000   -1.20000 
AFIX   0 
C6    1    0.369188    0.545570    0.324132    11.00000    0.03961    0.02941 = 
         0.02746   -0.00381   -0.00160    0.00233 
AFIX  23 
H6A   2    0.245358    0.514100    0.348504    11.00000   -1.20000 
H6B   2    0.463775    0.574033    0.361900    11.00000   -1.20000 
AFIX   0 
C7    1    0.294088    0.634775    0.275297    11.00000    0.04508    0.02824 = 
         0.03066   -0.00374    0.00039    0.00456 
AFIX  23 
H7A   2    0.417793    0.676086    0.259378    11.00000   -1.20000 
H7B   2    0.225584    0.605315    0.231761    11.00000   -1.20000 
AFIX   0 
C8    1   -0.081764    0.679211    0.305485    11.00000    0.04142    0.04029 = 
         0.04874   -0.00619   -0.00403    0.00007 
AFIX 137 
H8A   2   -0.163730    0.722701    0.338785    11.00000   -1.50000 
H8B   2   -0.105152    0.605557    0.316942    11.00000   -1.50000 
H8C   2   -0.127028    0.693000    0.255769    11.00000   -1.50000 
AFIX   0 
C9    1    0.220446    0.781211    0.355796    11.00000    0.03864    0.02797 = 
         0.02648    0.00280    0.00232    0.00737 
C10   1    0.102147    0.920718    0.439665    11.00000    0.04911    0.03177 = 
         0.03187   -0.00625    0.00178    0.00309 
C11   1   -0.122162    0.949489    0.463261    11.00000    0.05399    0.05621 = 
         0.05329   -0.01738    0.00014    0.01775 
AFIX 137 
H11A  2   -0.206556    0.967718    0.420706    11.00000   -1.50000 
H11B  2   -0.116630    1.009181    0.496220    11.00000   -1.50000 
H11C  2   -0.186984    0.889997    0.487974    11.00000   -1.50000 
AFIX   0 
C12   1    0.208331    1.010698    0.400164    11.00000    0.09672    0.03323 = 
         0.05080    0.00171    0.01588    0.00265 
AFIX 137 
H12A  2    0.353105    0.990941    0.387224    11.00000   -1.50000 
H12B  2    0.211642    1.072070    0.431642    11.00000   -1.50000 
H12C  2    0.128573    1.026984    0.356208    11.00000   -1.50000 
AFIX   0 
C13   1    0.233279    0.882511    0.504263    11.00000    0.05381    0.05724 = 
         0.03400   -0.00032   -0.00221    0.00607 
AFIX 137 
H13A  2    0.160599    0.824016    0.527524    11.00000   -1.50000 
H13B  2    0.250252    0.939421    0.539078    11.00000   -1.50000 
H13C  2    0.372664    0.859716    0.487406    11.00000   -1.50000 
AFIX   0 
HKLF 4 
  
REM  mo_d8v21717_0m_a.res in P2(1)2(1)2(1) 
REM R1 =  0.0391 for    2542 Fo > 4sig(Fo)  and  0.0454 for all    2853 data 
REM    169 parameters refined using      0 restraints 
  
END 
  
WGHT      0.0448      0.0812 
  
REM Instructions for potential hydrogen bonds 
HTAB O1 O2_$1 
HTAB C2 S1_$2 
HTAB C12 O2 
HTAB C13 O2 
  
REM Highest difference peak  0.211,  deepest hole -0.186,  1-sigma level  0.037 
Q1    1   0.4351  0.2257  0.3856  11.00000  0.05    0.21 
Q2    1   0.4397  0.3796  0.3922  11.00000  0.05    0.21 
Q3    1   0.3732  0.8640  0.3602  11.00000  0.05    0.17 
Q4    1   0.2815  0.3117  0.3940  11.00000  0.05    0.17 
Q5    1  -0.0762  0.8233  0.3829  11.00000  0.05    0.17 
Q6    1   0.5880  0.3077  0.3916  11.00000  0.05    0.14 
Q7    1   0.0977  0.9137  0.3855  11.00000  0.05    0.14 
Q8    1   0.6929  0.3756  0.3370  11.00000  0.05    0.13 
Q9    1   0.1956  0.7077  0.3442  11.00000  0.05    0.13 
Q10   1   0.2035  0.8396  0.3730  11.00000  0.05    0.13 
Q11   1   0.7715  0.4184  0.3400  11.00000  0.05    0.13 
Q12   1   0.3921  0.7435  0.3637  11.00000  0.05    0.12 
Q13   1   0.1586  0.7608  0.3124  11.00000  0.05    0.12 
Q14   1  -0.1397  0.7632  0.2846  11.00000  0.05    0.12 
Q15   1   0.1698  0.6653  0.2953  11.00000  0.05    0.12 
Q16   1   0.3340  0.3399  0.2454  11.00000  0.05    0.12 
Q17   1   0.3356  0.4897  0.2343  11.00000  0.05    0.11 
Q18   1   0.0996  0.8817  0.4206  11.00000  0.05    0.11 
Q19   1   0.3578  0.8274  0.5005  11.00000  0.05    0.11 
Q20   1   0.0692  0.6966  0.3124  11.00000  0.05    0.11 
; 
_shelx_res_checksum   67318 
  
_shelx_hkl_file 
; 
   2   0   0   76.89    7.30 
  -2   0   0   72.49    7.20 
   2   0   0   76.19    7.10 
   3   0   0   -0.80    0.60 
   3   0   0    0.00    0.70 
  -3   0   0    1.00    0.80 
  -4   0   0 1069.79   83.89 
   4   0   0 1098.29   84.09 
   4   0   0 1062.69   83.19 
   5   0   0    0.80    1.90 
   5   0   0    1.20    1.80 
   6   0   0  191.88   19.80 
   7   0   0   -2.00    3.60 
   8   0   0   44.40    9.40 
   0   1   0    0.10    0.10 
   1   1   0  147.39   12.10 
   1  -1   0  156.88   11.20 
  -1   1   0  144.09   11.30 
  -1  -1   0  122.89   12.70 
  -1  -1   0  146.49   12.10 
  -2   1   0  708.43   57.29 
   2  -1   0  781.32   56.99 
   2   1   0  761.72   58.09 
   2  -1   0  777.02   57.39 
   2   1   0  752.12   57.99 
  -2  -1   0  721.23   57.99 
   3   1   0    6.20    2.10 
   3  -1   0    9.00    2.00 
  -3   1   0    8.10    2.20 
   3   1   0   10.10    2.60 
   3  -1   0    7.50    2.00 
  -3  -1   0   10.00    2.90 
   4   1   0   -2.90    2.00 
   4   1   0    1.90    1.70 
  -4   1   0    1.00    1.00 
   4  -1   0    4.40    1.70 
   4  -1   0    0.80    1.20 
  -4  -1   0    0.70    1.40 
   5  -1   0  168.98   16.70 
   5   1   0  167.18   17.40 
   5  -1   0  165.68   15.60 
   6   1   0  296.57   28.30 
   6  -1   0  294.97   27.30 
   7  -1   0   40.10    8.20 
   7   1   0   51.99   10.30 
   8  -1   0   35.40    8.70 
   8   1   0   27.20    7.80 
   1   2   0 1133.99   89.69 
   1  -2   0 1321.77   88.19 
  -1   2   0 1110.39   88.19 
   1   2   0 1164.48   89.79 
  -2   2   0  425.36   33.70 
   2   2   0  420.06   35.20 
   2   2   0  440.86   35.40 
  -2  -2   0  435.76   35.40 
   2  -2   0  473.25   33.50 
   3  -2   0  345.07   27.20 
   3  -2   0  362.16   26.60 
  -3  -2   0  329.17   28.60 
   3   2   0  327.67   28.40 
   3   2   0  329.27   28.70 
  -3   2   0  326.87   27.00 
   4   2   0   70.89    9.00 
   4  -2   0   63.49    7.20 
   4   2   0   55.29    7.80 
   4  -2   0   70.29    6.70 
  -4   2   0   53.19    6.80 
   5  -2   0  229.88   18.70 
   5   2   0  200.58   21.20 
   5  -2   0  201.88   19.60 
   6  -2   0  135.29   13.00 
   6  -2   0  139.69   14.50 
   6   2   0  118.09   15.50 
   7  -2   0   -3.20    2.90 
   7   2   0    2.80    4.20 
   8   2   0   97.39   15.10 
   8  -2   0  102.59   13.70 
   0  -3   0    0.70    0.50 
   0   3   0   -0.10    0.40 
   0   3   0    0.90    0.80 
  -1   3   0  994.80   69.49 
   1   3   0  949.90   71.59 
   1  -3   0  875.21   69.69 
   1   3   0  908.01   71.39 
  -1  -3   0  926.71   71.49 
  -2  -3   0  172.38   16.20 
   2   3   0  167.08   16.10 
  -2   3   0  170.18   14.00 
   2  -3   0  198.48   13.70 
   2   3   0  179.28   16.30 
   3  -3   0  362.56   28.40 
   3   3   0  353.56   30.60 
   3  -3   0  373.36   27.70 
  -3   3   0  339.77   28.30 
   3   3   0  373.56   31.00 
   4   3   0   45.50    7.30 
  -4   3   0   51.79    5.90 
   4  -3   0   56.49    6.00 
   4   3   0   40.90    7.10 
   4  -3   0   52.99    5.20 
   5  -3   0    0.60    1.50 
   5  -3   0    0.20    1.90 
   5   3   0    0.70    2.20 
   6   3   0   -1.30    2.80 
   6  -3   0    5.30    2.70 
   6  -3   0    2.00    2.40 
   7   3   0   37.60    9.40 
   7  -3   0   45.30    7.50 
   0   4   0   23.50    3.20 
   0  -4   0   25.00    3.20 
   0   4   0   20.40    3.00 
  -1   4   0 2371.86  189.88 
   1  -4   0 2561.24  190.28 
  -1  -4   0 2600.44  192.18 
   1   4   0 2666.73  192.28 
   2   4   0   43.60    5.70 
  -2  -4   0   36.90    5.30 
   2   4   0   32.80    5.20 
   3   4   0   10.70    3.40 
   3   4   0    4.60    2.30 
   3  -4   0   11.10    1.70 
   3  -4   0    9.60    1.20 
   4  -4   0   30.60    3.70 
   4   4   0   13.60    4.40 
   4  -4   0   25.90    2.70 
   5   4   0 1061.49   88.29 
   5  -4   0 1147.99   82.69 
   5  -4   0 1063.99   84.19 
   6  -4   0   63.39    7.40 
   6  -4   0   57.39    5.90 
   6   4   0   33.30    9.40 
   7  -4   0   20.70    4.90 
   7   4   0   21.20    7.00 
   0  -5   0    1.20    1.00 
   0   5   0    0.90    1.00 
   0   5   0    1.80    1.40 
   1   5   0  195.28   17.20 
  -1   5   0  164.68   15.30 
  -1  -5   0  216.78   17.50 
   1  -5   0  197.98   15.60 
   1   5   0  189.38   17.20 
  -2   5   0   98.79    7.50 
   2  -5   0   98.09    7.80 
   2   5   0   96.49   10.60 
   2   5   0   82.19   10.10 
   3   5   0  523.45   44.20 
   3   5   0  536.05   44.40 
   4   5   0    8.40    3.60 
   5  -5   0   92.89    7.70 
   5  -5   0   99.09    9.00 
   5   5   0   85.09   12.60 
   6   5   0    4.20    3.90 
   6  -5   0    0.00    0.90 
   6  -5   0    2.10    1.90 
   7  -5   0    0.90    2.40 
   7   5   0    0.20    3.90 
   0  -6   0  280.17   23.00 
   0   6   0  271.87   22.90 
   0   6   0  266.27   22.90 
  -1   6   0 1152.48   91.29 
   1  -6   0 1281.17   91.99 
   1   6   0 1242.58   93.79 
   1   6   0 1147.79   93.39 
  -1  -6   0 1232.28   93.69 
  -1   6   0 1205.58   91.79 
   2   6   0  710.83   56.39 
  -2  -6   0  658.33   56.09 
   2   6   0  650.43   55.99 
   2  -6   0  730.43   52.79 
  -2   6   0  713.13   52.09 
   3   6   0  197.88   19.70 
   4   6   0  100.19   12.80 
   5   6   0   24.30    7.20 
   6   6   0   98.39   14.50 
   7   6   0   78.89   13.10 
   0  -7   0    2.30    1.30 
   0   7   0    0.20    1.20 
   0   7   0   -0.10    1.00 
   1  -7   0  449.66   33.60 
  -1   7   0  407.56   33.30 
   1   7   0  412.26   35.00 
  -1  -7   0  410.76   35.00 
  -1   7   0  392.46   32.80 
   1   7   0  436.46   35.20 
   2   7   0   12.30    4.10 
  -2   7   0   13.60    2.20 
   2   7   0   12.40    4.20 
   2  -7   0   17.70    2.30 
   3   7   0  322.27   29.70 
   4   7   0  270.97   26.70 
   5   7   0    4.90    5.70 
   6   7   0  114.39   15.80 
   7   7   0   18.70    6.90 
   0   8   0 1043.10   80.59 
   0  -8   0 1059.99   80.69 
   0   8   0  999.50   80.39 
   1   8   0  468.55   38.70 
  -1  -8   0  473.45   38.80 
  -1   8   0  428.26   36.20 
  -1   8   0  452.25   36.80 
   1   8   0  461.35   38.60 
   1  -8   0  474.95   37.10 
  -2   8   0 1670.23  128.39 
   2  -8   0 1851.21  129.09 
  -2   8   0 1671.23  127.39 
   2   8   0 1617.44  131.99 
   3   8   0  121.29   14.50 
   4   8   0  215.98   22.70 
   5   8   0   74.99   12.20 
   6   8   0   38.80    9.60 
   7   8   0   -3.60    5.10 
   0  -9   0   -0.10    1.20 
   0   9   0    2.60    1.90 
   0   9   0   -1.60    2.60 
  -1   9   0  190.78   17.10 
  -1  -9   0  193.78   19.20 
   1   9   0  199.88   19.40 
  -1   9   0  191.08   17.40 
   1   9   0  189.78   19.10 
   1  -9   0  207.18   17.80 
  -2   9   0  869.71   65.69 
  -2   9   0  877.11   64.59 
   2   9   0  807.22   69.29 
   3   9   0   34.00    8.00 
   4   9   0    5.20    6.30 
   5   9   0    2.30    3.90 
   6   9   0    1.70    4.00 
   0  10   0  511.55   43.80 
   0 -10   0  538.15   44.30 
   0  10   0  544.25   44.40 
  -1  10   0    2.80    2.20 
   1  10   0    4.20    3.00 
  -1  10   0    2.50    2.00 
  -2  10   0   51.79    6.10 
  -2  10   0   55.09    5.20 
   2  10   0   56.49    9.20 
   3  10   0  169.08   19.30 
   4  10   0   11.30    5.90 
   5  10   0   57.89   11.30 
   0  11   0    2.60    2.20 
  -1  11   0   -1.60    1.30 
   1  11   0    6.50    3.60 
  -2  11   0    0.80    1.10 
  -2  11   0   -0.70    1.90 
   2  11   0    1.10    3.20 
   3  11   0   60.59   14.60 
   4  11   0    1.90    3.90 
   5  11   0    7.00    4.20 
   6  11   0   -1.90    4.50 
   0  12   0  373.46   33.00 
   1  12   0  674.83   56.99 
  -1  12   0  697.33   55.29 
  -1  12   0  665.53   54.79 
  -2  12   0    7.50    2.50 
  -2  12   0    7.80    1.90 
   2  12   0    4.40    4.10 
   3  12   0   99.19   14.50 
   4  12   0   -1.70    3.70 
   0  13   0    1.00    3.10 
  -1  13   0   90.59   10.40 
   1  13   0   94.59   12.70 
  -2  13   0    2.40    1.50 
   2  13   0    2.70    4.10 
  -2  13   0   -1.10    2.50 
   3  13   0   27.40    8.10 
   4  13   0    0.90    4.60 
   5  13   0   11.30    6.20 
   0  14   0   12.90    5.00 
   1  14   0  312.17   30.50 
  -1  14   0  316.27   27.40 
   2  14   0  165.58   20.90 
  -2  14   0  196.98   15.90 
   3  14   0   25.60    7.90 
   4  14   0    1.30    5.80 
   0  15   0   -5.00    3.00 
   1  15   0   -5.30    3.30 
  -1  15   0    3.20    2.90 
  -2  15   0  225.68   18.20 
   2  15   0  189.18   23.80 
   3  15   0    5.80    5.60 
   0  16   0    6.90    5.00 
   1  16   0   48.80   11.00 
  -1  16   0   57.49    8.10 
  -1   0   1 2170.98  163.38 
   1   0   1 2177.48  163.38 
   1   0  -1 2165.18  163.28 
  -1   0  -1 2232.48  163.38 
  -2   0  -1  396.16   30.90 
  -2   0   1  384.56   30.90 
   2   0  -1  391.86   30.70 
   2   0   1  379.96   30.80 
   2   0   1  405.06   31.00 
   3   0   1  264.77   22.00 
   3   0  -1  272.67   21.90 
   3   0   1  249.08   22.10 
   3   0  -1  267.57   22.50 
  -3   0   1  258.37   22.20 
   4   0  -1  367.56   31.00 
  -4   0   1  349.57   30.70 
   4   0   1  364.36   30.80 
   4   0   1  378.66   30.40 
   4   0  -1  356.46   30.00 
   5   0  -1   26.40    5.00 
   5   0   1   25.10    4.80 
   5   0  -1   14.60    4.70 
  -5   0   1   17.90    4.80 
   6   0  -1   -1.50    2.50 
   6   0   1   -1.40    2.90 
   7   0   1    1.00    3.70 
   7   0  -1    0.80    3.00 
   8   0  -1    9.30    4.60 
   8   0   1    3.80    5.30 
   0   1  -1   -0.10    0.10 
   2   1  -1 2683.13  197.68 
   2   1  -1 2535.15  197.88 
  -2   1   1 2659.13  197.08 
   2  -1   1 2614.34  196.78 
  -2  -1  -1 2724.03  197.98 
  -2  -1   1 2584.84  197.88 
   2   1   1 2646.74  197.88 
   2  -1  -1 2557.34  197.08 
   2   1   1 2683.03  197.98 
   3   1  -1   78.59    8.50 
   3   1  -1   66.39    7.90 
  -3   1   1   68.09    7.60 
   3  -1   1   76.59    7.80 
   3  -1   1   69.89    7.30 
  -3  -1   1   77.49    8.50 
   3   1   1   74.59    8.30 
   3   1   1   84.69    8.60 
   3  -1  -1   88.19    7.60 
   4   1  -1   72.19    8.90 
  -4   1   1   63.59    7.90 
   4   1  -1   69.29    8.40 
   4  -1   1   69.69    7.60 
   4  -1   1   72.59    8.20 
   4   1   1   68.29    8.70 
   4  -1  -1   72.29    8.30 
   4  -1  -1   82.09    7.80 
   4   1   1   73.49    8.60 
  -4  -1   1   67.59    8.70 
   5   1  -1  112.89   13.50 
  -5   1   1  130.29   13.10 
   5  -1   1  122.89   12.80 
   5  -1  -1  109.99   12.70 
   5  -1  -1  124.29   12.00 
  -5  -1   1  104.99   13.10 
   5   1   1  120.29   13.50 
   6   1  -1   98.79   12.90 
   6  -1   1   95.59   12.00 
   6   1   1   97.99   12.70 
   6  -1  -1  103.79   12.30 
   7   1  -1    8.40    3.70 
   7  -1   1   16.80    5.10 
   7   1   1   16.20    5.90 
   7  -1  -1   13.50    5.60 
   8  -1   1   26.50    7.20 
   8   1  -1   20.80    6.40 
   8   1   1   32.40    7.70 
  -1   2   1  953.70   65.29 
  -1  -2  -1  777.62   66.49 
  -1  -2   1  758.52   66.39 
   1  -2  -1  986.20   65.29 
   2  -2   1  734.73   56.59 
  -2  -2  -1  746.33   58.49 
   2  -2   1  749.23   56.49 
   2   2  -1  722.13   58.19 
   2   2   1  760.22   58.59 
   2  -2  -1  833.82   56.59 
  -2  -2   1  698.23   58.29 
   2   2   1  745.63   58.49 
   3  -2   1  872.71   65.99 
   3  -2   1  849.52   65.49 
  -3   2   1  832.62   66.09 
   3   2  -1  893.21   67.99 
   3   2  -1  836.72   67.29 
  -3  -2   1  842.62   67.69 
   3   2   1  856.31   67.79 
   3   2   1  838.02   67.59 
   3  -2  -1  927.61   65.59 
   4  -2   1  284.47   22.40 
   4  -2   1  278.47   23.00 
  -4   2   1  257.87   22.90 
   4   2  -1  253.07   23.90 
   4   2   1  274.67   24.40 
  -4  -2   1  238.48   28.50 
   4   2   1  248.28   24.40 
   4  -2  -1  294.07   22.30 
   4  -2  -1  279.47   23.30 
  -5   2   1  545.55   45.60 
   5   2  -1  559.04   47.80 
   5  -2   1  524.55   45.40 
   5  -2   1  589.44   44.70 
   5  -2  -1  606.04   44.70 
   5  -2  -1  586.04   46.20 
   5   2   1  530.75   47.40 
  -5  -2   1  536.95   47.30 
   6  -2   1   55.49    7.00 
   6   2  -1   46.50    9.80 
   6  -2  -1   58.19    8.30 
   6   2   1   44.00    9.40 
   6  -2  -1   68.39    7.70 
   7  -2   1   76.39   10.90 
   7   2  -1   84.49   12.70 
   7  -2  -1   80.29   11.30 
   8   2  -1   30.00    8.20 
   8  -2   1   29.00    7.20 
   8   2   1   34.90    8.80 
   8  -2  -1   31.30    7.70 
   0  -3  -1 4175.58  307.27 
   0   3   1 4012.80  307.17 
   0   3  -1 4157.68  307.07 
   1   3  -1  575.54   44.10 
  -1  -3  -1  579.04   44.20 
  -1   3   1  637.84   42.40 
   1   3   1  554.24   44.10 
   1  -3  -1  513.65   42.50 
  -1  -3   1  512.95   43.90 
   2   3  -1  364.46   31.40 
   2   3  -1  369.26   31.60 
  -2   3   1  383.36   29.30 
   2  -3  -1  432.66   29.00 
   2   3   1  358.76   31.50 
   2   3   1  393.76   31.70 
  -2  -3   1  364.26   31.50 
   3   3  -1 1016.50   80.19 
   3  -3   1  900.51   78.69 
  -3   3   1  998.50   77.89 
   3   3  -1 1026.60   80.49 
   3  -3   1 1109.49   77.09 
   3  -3  -1 1128.69   77.19 
  -3  -3   1 1003.80   80.29 
   3   3   1 1014.20   80.39 
   3   3   1 1011.00   80.39 
  -4   3   1  145.59   13.90 
   4   3  -1  147.09   16.00 
   4  -3   1  150.78   13.70 
   4  -3   1  173.18   13.20 
   4   3  -1  147.99   17.70 
   4   3   1  131.09   15.60 
   4  -3  -1  169.48   13.20 
  -4  -3   1  154.68   16.10 
   4  -3  -1  162.88   14.30 
   4   3   1  151.48   15.90 
   5  -3   1  193.08   16.00 
   5  -3   1  184.58   16.90 
   5   3  -1  169.38   19.30 
  -5   3   1  176.58   17.00 
   5   3   1  178.88   19.50 
   5  -3  -1  187.18   17.40 
   5  -3  -1  196.68   15.90 
   6  -3   1  270.97   21.80 
   6   3  -1  231.78   25.60 
   6  -3   1  237.28   22.80 
   6  -3  -1  273.47   23.80 
   6  -3  -1  282.17   21.90 
   6   3   1  221.98   25.50 
   7   3  -1   95.19   14.70 
   7  -3   1  101.19   12.10 
   7   3   1  107.59   15.10 
   7  -3  -1  111.49   12.90 
   0   4   1  169.68   14.40 
   0  -4   1  172.98   14.50 
   0  -4  -1  163.08   14.40 
   0   4  -1  168.28   14.30 
   0   4  -1  177.48   14.50 
  -1   4   1 1107.39   87.99 
   1   4  -1 1162.98   89.69 
   1   4  -1 1173.48   89.79 
  -1  -4  -1 1231.68   89.99 
   1   4   1 1217.08   90.09 
  -1   4  -1 1211.18   87.79 
   1  -4  -1 1062.09   88.09 
  -1  -4   1 1182.98   89.79 
   1   4   1 1156.98   89.79 
  -1   4  -1 1221.88   87.89 
  -2   4   1  370.56   25.90 
   2   4  -1  329.77   28.50 
   2  -4  -1  342.77   25.80 
  -2  -4   1  320.97   28.50 
   2   4   1  313.87   28.60 
   3   4  -1 1726.83  134.09 
   3   4  -1 1693.23  134.29 
  -3   4   1 1746.93  131.09 
  -3  -4  -1 1760.72  134.49 
  -3  -4   1 1641.44  134.09 
   3   4   1 1702.53  134.29 
   3  -4  -1 1873.41  130.29 
   3   4   1 1796.42  134.59 
   4   4  -1  381.16   34.50 
  -4   4   1  374.16   31.20 
   4  -4   1  381.16   30.70 
   4  -4   1  418.36   30.00 
   4  -4  -1  428.26   30.10 
  -4  -4   1  339.17   33.90 
   4  -4  -1  407.06   31.60 
   4   4   1  371.86   34.40 
   5  -4   1  337.77   24.70 
  -5   4   1  296.27   26.10 
   5   4  -1  302.77   29.70 
   5  -4   1  278.77   25.50 
   5  -4  -1  311.97   26.50 
   5   4   1  296.07   29.60 
   5  -4  -1  350.06   24.90 
   6  -4   1  196.78   15.90 
   6  -4   1  191.78   17.30 
   6   4  -1  197.38   21.30 
   6  -4  -1  182.78   17.70 
   6   4   1  186.38   21.50 
   6  -4  -1  187.48   15.90 
   7   4  -1   -2.60    3.70 
   7  -4   1   -0.60    2.50 
   7   4   1   -3.70    3.70 
   7  -4  -1    6.00    3.60 
   0   5  -1   14.20    2.80 
   0   5   1   11.30    2.70 
   0   5  -1   15.10    2.40 
   0  -5   1   14.80    2.90 
   0  -5  -1    9.10    2.30 
  -1   5   1  152.28   12.60 
  -1  -5  -1  142.39   14.30 
   1   5  -1  151.28   14.40 
   1   5  -1  149.99   14.30 
  -1   5  -1  151.58   12.70 
   1   5   1  157.38   14.60 
  -1   5  -1  164.28   12.90 
   1   5   1  183.48   15.10 
  -2  -5  -1    2.30    1.50 
   2   5  -1    2.90    1.70 
   2   5  -1    0.30    1.20 
  -2   5   1    2.40    0.60 
   2  -5  -1    0.20    0.80 
  -2  -5   1    1.40    1.40 
   2   5   1    2.10    1.80 
   2   5   1    1.20    1.60 
   3   5  -1  353.76   30.70 
   3   5  -1  386.26   31.50 
  -3   5   1  351.16   27.40 
  -3  -5  -1  353.56   31.00 
   3   5   1  336.87   30.90 
   3   5   1  346.47   30.90 
   3  -5  -1  344.57   26.70 
  -3  -5   1  340.27   30.90 
   4   5  -1  462.65   41.70 
  -4   5   1  450.45   37.40 
   4  -5  -1  512.15   37.80 
   4  -5  -1  486.55   36.50 
   4   5   1  493.85   42.00 
   5  -5   1   75.59    5.90 
   5  -5   1   66.19    6.50 
   5   5  -1   79.79   11.20 
   5   5   1   62.49   11.80 
   5  -5  -1   61.69    7.40 
   6   5  -1   86.99   13.90 
   6  -5   1   96.09    8.00 
   6  -5   1   90.59    8.90 
   6  -5  -1   89.59   10.10 
   6  -5  -1  100.09    8.30 
   6   5   1  116.59   14.40 
   7  -5   1   52.09    6.30 
   7   5  -1   53.09   11.20 
   7   5   1   47.30   11.40 
   7  -5  -1   58.09    7.40 
   0  -6  -1  210.28   18.00 
   0   6  -1  194.18   17.60 
   0  -6   1  211.48   18.00 
   0   6  -1  212.58   18.00 
   0   6   1  200.48   17.90 
   1   6  -1  119.29   11.70 
  -1   6   1  113.89    9.80 
   1   6  -1  117.19   11.60 
  -1  -6  -1  117.79   11.70 
   1   6   1  100.19   11.30 
  -1   6  -1  106.39    9.80 
  -1   6  -1  117.99   10.50 
   1   6   1  108.59   11.60 
   1  -6  -1  109.99   10.20 
   2   6  -1  353.16   29.80 
  -2  -6  -1  333.67   29.60 
  -2   6   1  365.46   25.90 
   2   6  -1  349.47   29.80 
   2   6   1  352.16   30.00 
   2   6   1  323.47   29.40 
   2  -6  -1  302.97   26.50 
   3   6  -1  480.95   41.00 
  -3   6   1  491.35   36.50 
   3   6   1  489.95   41.20 
   3  -6  -1  457.05   36.40 
   4   6  -1  316.07   29.10 
   4   6   1  294.07   28.70 
   5   6  -1  242.78   25.50 
   5   6   1  245.28   25.60 
   5  -6  -1  250.47   20.10 
   6   6  -1   13.80    5.40 
   6   6   1    9.80    5.40 
   6  -6  -1   15.60    2.10 
   6  -6  -1   11.70    2.80 
   7   6  -1   -1.50    4.30 
   7   6   1    1.00    3.40 
   0   7   1   99.79   11.00 
   0   7  -1  106.59   11.00 
   0   7  -1  122.79   11.20 
   0  -7  -1  113.79   11.30 
   0   7   1  113.99   11.20 
  -1   7   1   23.00    3.50 
   1   7  -1   30.00    4.70 
   1   7  -1   31.40    4.90 
  -1  -7  -1   27.80    5.40 
  -1   7  -1   26.30    3.60 
   1   7   1   35.10    5.20 
   1   7   1   23.70    5.30 
  -1   7  -1   28.40    3.70 
   1  -7  -1   22.90    3.70 
   2   7  -1   43.30    7.00 
   2   7  -1   49.00    6.90 
  -2   7   1   47.80    4.30 
  -2  -7  -1   41.00    6.90 
  -2   7  -1   47.60    4.50 
   2   7   1   58.39    7.80 
   2  -7  -1   55.69    5.40 
  -2   7  -1   49.70    4.10 
   2   7   1   54.79    7.70 
  -3   7   1   58.79    5.00 
   3   7  -1   53.39    8.50 
   3  -7  -1   57.19    5.30 
   3   7   1   64.79    9.30 
   4   7  -1  279.97   27.10 
   4   7   1  268.67   27.00 
   5   7  -1  121.89   16.80 
   5   7   1  104.99   21.00 
   6   7  -1    3.30    3.40 
   6   7   1   -1.80    3.50 
   7   7  -1   -0.20    5.20 
   7   7   1   21.30    7.00 
   0   8   1  482.35   38.80 
   0   8   1  468.35   38.80 
   0   8  -1  477.05   38.60 
   0  -8  -1  467.15   38.80 
   0   8  -1  465.95   38.70 
   1   8  -1  316.27   26.20 
   1   8  -1  300.17   26.20 
  -1   8   1  286.37   23.80 
  -1   8   1  297.27   24.50 
  -1  -8  -1  277.17   25.80 
  -1   8  -1  297.97   24.20 
   1   8   1  276.67   26.00 
   1   8   1  295.47   26.10 
   1  -8  -1  294.17   24.60 
  -1   8  -1  273.57   23.80 
  -2   8   1  440.56   33.80 
   2   8  -1  418.86   38.00 
   2   8   1  423.06   38.10 
  -2   8  -1  460.15   34.30 
   2  -8  -1  459.15   35.20 
   3   8  -1   36.90    7.90 
   3   8   1   48.30    9.30 
   4   8  -1  175.18   19.40 
   4   8   1  166.68   19.20 
   5   8  -1   21.20    6.40 
   5   8   1   17.70    6.60 
   6   8  -1   23.50    7.90 
   6   8   1   29.90    8.10 
   7   8  -1   -0.30    4.60 
   7   8   1    1.60    5.10 
   0   9  -1   70.29    8.90 
   0  -9  -1   86.79    9.70 
   0   9   1   75.69    9.40 
   0   9  -1   75.29    9.20 
   0   9   1   85.49    9.50 
   1   9  -1  417.16   36.40 
   1   9  -1  408.16   36.10 
  -1   9   1  436.26   34.90 
  -1   9   1  418.76   34.10 
  -1   9  -1  410.96   34.30 
   1   9   1  432.06   36.70 
   1  -9  -1  438.36   35.00 
  -1   9  -1  425.86   34.20 
  -2   9   1  205.18   16.10 
   2   9  -1  207.88   20.60 
  -2   9   1  198.38   17.30 
  -2   9  -1  200.58   15.90 
   2  -9  -1  202.98   17.50 
  -2   9  -1  204.98   16.60 
   2   9   1  183.48   20.10 
   3   9  -1    8.00    4.00 
   3   9   1    5.80    3.90 
   5   9  -1    7.00    4.90 
   5   9   1   17.90    6.10 
   6   9  -1   10.00    5.70 
   6   9   1   15.10    6.20 
   0  10  -1    9.50    3.20 
   0  10  -1    6.80    2.60 
   0 -10  -1    7.10    3.10 
   0  10   1    1.90    2.60 
   0  10   1    5.90    3.00 
  -1  10   1   94.69   10.30 
  -1  10   1   87.29    9.60 
   1  10  -1  105.19   12.20 
  -1  10  -1   98.29   10.00 
   1 -10  -1   84.09   10.10 
  -1  10  -1   99.69   10.10 
   1  10   1   93.89   12.00 
   2  10  -1   37.20    7.50 
  -2  10   1   42.00    4.10 
  -2  10   1   33.00    5.10 
  -2  10  -1   33.70    4.50 
   2  10   1   28.20    7.00 
   2 -10  -1   36.70    5.30 
  -2  10  -1   42.80    4.00 
   3  10  -1  206.88   22.20 
   3  10   1  201.58   21.80 
   4  10  -1  168.28   20.40 
   4  10   1  178.58   20.20 
   5  10  -1   19.80    7.40 
   5  10   1   22.30    7.30 
   0  11  -1   58.09    8.80 
   0  11   1   70.49    9.20 
   0  11  -1   68.19   10.90 
  -1  11   1   45.40    6.70 
  -1  11   1   54.19    6.50 
   1  11  -1   40.30    7.90 
   1 -11  -1   46.80    6.80 
  -1  11  -1   45.20    6.60 
  -1  11  -1   38.50    6.00 
   1  11   1   50.19    8.30 
  -2  11   1  154.98   15.60 
  -2  11   1  183.78   14.40 
   2  11  -1  151.38   18.40 
   2  11   1  188.28   19.60 
  -2  11  -1  177.38   15.10 
  -2  11  -1  173.38   14.20 
   2 -11  -1  175.08   16.10 
   3  11  -1    4.30    5.20 
   3  11   1    6.30    4.00 
   4  11  -1  131.79   16.70 
   4  11   1  116.69   15.90 
   5  11  -1   37.30    9.60 
   5  11   1   41.20   10.00 
   6  11  -1   12.90    6.30 
   6  11   1    3.40    5.50 
   0  12   1   11.20    4.10 
   0  12  -1    7.30    3.50 
  -1  12   1  240.28   23.00 
  -1  12   1  255.27   22.20 
   1  12  -1  243.58   24.70 
  -1  12  -1  253.77   22.30 
  -1  12  -1  254.87   22.60 
   1  12   1  253.27   24.90 
  -2  12   1  275.47   25.10 
  -2  12   1  315.57   23.70 
   2  12  -1  270.87   28.70 
   2  12   1  276.67   28.80 
  -2  12  -1  283.67   24.30 
  -2  12  -1  318.97   23.60 
   3  12  -1  145.19   17.70 
   3  12   1  148.89   18.00 
   4  12  -1   46.50   11.20 
   4  12   1   49.10   11.00 
   0  13   1    9.00    3.90 
   0  13  -1    6.20    3.40 
   1  13  -1  271.67   26.50 
  -1  13   1  287.87   23.90 
   1  13   1  254.97   26.00 
  -1  13  -1  266.67   23.80 
  -1  13  -1  253.87   24.50 
  -2  13   1  112.39    9.90 
   2  13  -1  107.69   14.30 
  -2  13  -1   87.29   10.20 
   2  13   1   96.19   14.10 
  -2  13  -1  117.29    9.70 
   3  13  -1    3.90    4.40 
   3  13   1   14.30    5.90 
   4  13  -1   58.19   12.20 
   4  13   1   51.79   11.50 
   0  14   1    0.40    3.10 
   0  14  -1    2.80    3.40 
  -1  14   1   17.80    4.20 
   1  14  -1   21.60    6.80 
  -1  14  -1   10.30    4.20 
   1  14   1   20.80   11.00 
  -2  14   1   95.59    8.70 
   2  14  -1   77.89   14.50 
   2  14   1   82.79   13.10 
  -2  14  -1   87.19    8.50 
   3  14  -1    6.30    5.10 
   3  14   1    7.10    5.50 
   4  14  -1    3.40    5.70 
   4  14   1    5.80    5.60 
   0  15   1   -6.60    2.80 
   0  15  -1    1.50    3.60 
   1  15  -1   -1.10    4.30 
  -1  15   1    4.30    2.90 
   1  15   1    2.40    3.80 
  -1  15  -1    2.00    2.70 
  -2  15   1   32.20    4.80 
   2  15  -1   25.90    8.50 
  -2  15  -1   31.20    4.40 
   2  15   1   33.20    8.60 
   3  15  -1   -6.70    3.60 
   3  15   1   -6.70    4.60 
   0  16   1    4.30    4.70 
   0  16  -1   -5.40    5.80 
   1  16  -1    8.20    5.20 
  -1  16   1    5.20    3.90 
  -1  16  -1   11.30    4.00 
   1  16   1    6.90    4.70 
   1   0   2 1675.23  135.99 
  -1   0  -2 1728.93  136.09 
   1   0  -2 2051.89  136.09 
   2   0   2   38.60    4.40 
   2   0  -2   40.10    4.20 
  -2   0  -2   38.10    4.40 
   2   0   2   35.70    4.30 
  -2   0   2   39.70    4.40 
  -3   0   2 1838.62  148.59 
  -3   0  -2 1968.50  148.59 
   3   0   2 2017.90  148.69 
   3   0   2 1944.51  148.59 
   3   0  -2 2038.60  148.29 
   4   0  -2   50.69    6.80 
   4   0   2   44.70    6.40 
   4   0   2   45.50    6.10 
   4   0  -2   46.30    5.90 
  -4   0   2   45.80    6.30 
   5   0   2  848.42   64.79 
  -5   0   2  800.12   65.29 
   5   0  -2  871.11   64.39 
   5   0  -2  831.92   65.89 
   5   0   2  683.53   67.99 
   6   0  -2   73.99   10.60 
  -6   0   2   68.89    9.90 
   6   0   2   74.19   10.30 
   7   0  -2    4.30    3.40 
   7   0   2   -3.30    3.40 
   8   0  -2    1.00    4.40 
   8   0   2    0.40    4.30 
   0   1   2  108.79    8.70 
   0  -1   2  109.49    8.60 
   2   1  -2  179.28   15.50 
   2  -1   2  157.08   15.50 
  -2  -1  -2  186.18   15.90 
   2  -1   2  193.18   15.10 
  -2   1   2  177.38   15.00 
   2  -1  -2  205.48   14.90 
   2   1   2  191.58   15.90 
  -2   1  -2  187.68   15.00 
   2   1   2  184.48   15.90 
  -2  -1   2  160.18   15.50 
   3  -1   2  482.65   39.00 
   3   1  -2  481.05   39.40 
  -3   1   2  466.65   39.10 
   3  -1   2  481.25   38.80 
  -3  -1  -2  497.65   40.00 
  -3  -1   2  483.55   40.00 
   3  -1  -2  545.45   38.80 
   3   1   2  509.75   40.10 
   3   1   2  497.65   40.00 
   4  -1   2  411.56   33.10 
  -4   1   2  372.76   33.50 
   4  -1   2  409.66   33.50 
   4   1  -2  413.86   33.90 
   4   1  -2  407.06   34.80 
   4  -1  -2  450.05   33.10 
   4   1   2  427.96   34.70 
  -4  -1   2  374.86   34.20 
   4   1   2  407.56   34.30 
   4  -1  -2  396.26   33.90 
  -5   1   2   86.19   10.70 
   5  -1   2   85.19   10.40 
   5  -1   2   96.89   10.20 
   5   1  -2   91.69   11.60 
   5  -1  -2   94.79    9.90 
   5   1   2  103.99   11.80 
  -5  -1   2   91.49   11.40 
   5   1   2   81.99   12.60 
   5  -1  -2   83.79   12.70 
   6   1  -2   30.30    7.10 
   6  -1   2   28.50    6.50 
  -6   1   2   23.20    5.80 
  -6  -1   2   29.10    7.00 
   6  -1  -2   25.30    6.30 
   6   1   2   22.10    6.10 
   7  -1   2   98.19   12.80 
   7   1  -2   93.49   13.20 
   7   1   2   84.59   12.90 
   7  -1  -2   96.19   12.80 
   8   1  -2   13.50    6.80 
   8  -1   2   14.50    6.40 
   8  -1  -2   38.30    8.40 
   8   1   2   27.30    7.60 
   0   2  -2   15.50    2.00 
   0  -2  -2   20.80    2.40 
   0  -2   2   22.00    2.20 
  -1  -2  -2 2282.47  181.28 
   1   2  -2 2289.07  181.08 
  -1   2  -2 2675.23  179.78 
  -1  -2   2 2407.06  181.28 
  -2   2   2  226.78   17.90 
   2  -2   2  196.88   17.30 
   2  -2   2  222.88   17.50 
  -2  -2  -2  238.88   19.50 
   2   2  -2  227.98   19.10 
   2   2   2  247.08   19.80 
  -2  -2   2  227.28   19.30 
   2  -2  -2  219.88   19.00 
   3   2  -2 1205.68   89.59 
  -3  -2  -2 1192.58   89.99 
   3  -2   2 1076.09   87.69 
   3   2  -2 1161.58   90.09 
   3  -2   2 1138.59   88.49 
  -3   2   2 1123.29   88.19 
  -3  -2   2 1066.69   89.59 
   3   2   2 1180.48   90.09 
   3   2   2 1129.89   89.79 
   3  -2  -2 1309.77   87.79 
  -4   2   2   76.69    8.70 
   4  -2   2   79.19    8.50 
   4   2  -2   77.09    9.30 
   4   2  -2   81.79   10.10 
   4  -2   2   79.59    8.20 
   4   2   2   88.59   10.40 
   4  -2  -2   90.19    8.20 
  -4  -2   2   98.29   10.50 
   4   2   2   80.19   10.00 
   5  -2   2  569.54   42.20 
   5  -2   2  500.05   42.60 
   5   2  -2  509.85   44.90 
  -5   2   2  496.05   43.00 
   5   2   2  524.55   44.90 
  -5  -2   2  499.35   44.70 
   5  -2  -2  512.45   43.40 
   5  -2  -2  585.84   44.20 
   6   2  -2   90.69   12.50 
   6  -2   2   90.99    9.80 
   6  -2   2   77.69   10.50 
  -6   2   2   81.59   10.60 
   6   2   2   91.69   12.60 
   6  -2  -2  107.29   11.80 
   7  -2   2    6.10    4.00 
   7   2  -2    6.40    4.80 
   7  -2  -2   11.80    4.20 
   8   2  -2    2.10    5.80 
   8  -2   2   15.70    5.50 
   8   2   2   10.60    6.00 
   8  -2  -2    7.40    5.40 
   0  -3   2 2454.35  198.78 
   0   3   2 2708.63  198.88 
   0  -3  -2 2500.95  199.18 
   0   3  -2 2962.50  198.78 
   1  -3   2  194.98   14.70 
  -1  -3  -2  186.48   16.50 
  -1   3   2  195.28   15.40 
   1   3  -2  186.58   16.30 
  -1  -3   2  172.68   16.20 
   1  -3  -2  194.28   15.10 
  -1   3  -2  213.18   14.50 
   1   3   2  177.98   16.40 
  -2  -3  -2  123.59   12.60 
   2   3  -2  135.29   12.50 
  -2   3   2  128.69   10.70 
   2  -3  -2  143.39   10.50 
   2   3   2  118.39   12.50 
   2   3   2  131.29   12.90 
   3  -3   2  277.67   23.70 
   3  -3   2  321.87   23.60 
  -3   3   2  295.07   24.40 
   3   3  -2  240.38   30.40 
  -3  -3  -2  314.07   26.80 
   3   3  -2  301.77   26.70 
   3   3   2  307.37   26.90 
  -3  -3   2  295.37   26.60 
   3  -3  -2  354.06   23.80 
   3   3   2  305.47   26.70 
   4  -3   2   11.10    2.20 
  -4   3   2   10.20    2.60 
   4  -3   2   11.40    2.40 
   4   3  -2    8.70    3.80 
  -4  -3   2    9.40    3.60 
   4  -3  -2   12.70    2.30 
   4   3   2    8.00    3.60 
   4   3   2    5.40    3.30 
   5   3  -2  131.99   15.40 
   5  -3   2  145.49   12.00 
  -5   3   2  116.59   12.80 
   5  -3   2  105.99   12.10 
   5   3   2  132.59   15.30 
   5  -3  -2  128.49   13.20 
   5  -3  -2  159.98   12.10 
  -5  -3   2  112.99   14.60 
   6  -3   2    1.10    2.30 
  -6   3   2    3.50    4.30 
   6   3  -2    1.10    2.70 
   6  -3   2    3.90    2.30 
   6  -3  -2   -0.50    2.90 
   6   3   2    3.00    4.00 
   6  -3  -2    5.20    2.30 
   7  -3   2    5.50    3.50 
   7   3  -2   18.40    5.70 
   7  -3  -2   14.80    4.70 
   7   3   2    9.70    5.20 
   0   4  -2  519.15   38.70 
   0   4  -2  506.85   38.80 
   0  -4  -2  470.75   38.80 
   0  -4   2  511.45   38.80 
   0   4   2  479.85   38.80 
   1   4  -2 1141.39   87.09 
  -1  -4  -2 1076.89   86.99 
  -1   4   2 1205.88   85.19 
   1   4  -2 1092.19   86.79 
  -1   4  -2 1193.78   85.19 
  -1   4  -2 1191.38   84.99 
   1   4   2 1096.49   87.09 
  -1  -4   2 1061.89   86.79 
  -2   4   2 2672.23  191.48 
   2   4  -2 2558.84  194.48 
   2   4  -2 2595.54  194.28 
  -2  -4  -2 2487.45  194.38 
  -2  -4   2 2479.15  194.28 
   2   4   2 2489.15  194.58 
   2   4   2 2523.55  194.38 
   2  -4  -2 2708.93  191.58 
  -3   4   2    0.80    0.70 
  -3  -4  -2    2.30    1.90 
   3   4  -2    0.30    1.70 
   3   4  -2    1.50    1.70 
   3  -4  -2    1.70    0.70 
  -3  -4   2    0.10    1.50 
   3   4   2   -0.40    1.70 
   3   4   2    1.20    1.40 
   4   4  -2  241.48   21.90 
   4  -4   2  233.38   16.80 
  -4   4   2  191.08   18.20 
  -4  -4   2  198.78   20.90 
   4  -4  -2  228.98   17.20 
   4   4   2  188.08   20.70 
   5  -4   2  117.69    9.50 
   5   4  -2   99.59   13.60 
   5  -4   2  102.09   10.10 
  -5   4   2  107.59   11.10 
  -5  -4   2   97.29   13.50 
   5  -4  -2  106.39   11.30 
   5   4   2  104.99   13.80 
   5  -4  -2  125.59    9.90 
   6  -4   2    6.50    2.60 
   6  -4   2   10.70    2.20 
   6   4  -2   15.80    6.40 
   6  -4  -2    9.30    3.30 
   6   4   2    4.10    3.90 
   6  -4  -2   15.20    3.90 
   7  -4   2    3.20    2.60 
   7   4  -2    3.10    5.20 
   7   4   2    0.80    4.50 
   7  -4  -2    1.70    3.40 
   0  -5  -2   35.70    4.90 
   0  -5   2   42.70    4.90 
   0   5   2   43.30    5.20 
   0   5  -2   40.90    4.80 
   0   5  -2   49.70    5.20 
   1   5  -2 1072.69   81.69 
  -1  -5  -2  980.30   81.49 
  -1   5   2 1113.89   79.59 
   1   5  -2 1097.39   81.59 
  -1   5  -2 1075.69   79.79 
  -1  -5   2 1050.49   81.59 
  -1   5  -2 1114.39   79.59 
   1   5   2 1047.20   81.69 
   1  -5  -2  944.11   79.99 
  -2  -5  -2  770.02   62.19 
   2   5  -2  783.92   61.39 
   2   5  -2  774.92   61.59 
  -2   5   2  834.82   58.19 
   2   5   2  793.22   62.59 
  -2  -5   2  771.92   61.49 
   2  -5  -2  678.03   59.19 
   3   5  -2  126.39   12.90 
  -3   5   2  111.29    9.90 
   3   5  -2  119.39   13.10 
  -3  -5   2  104.59   12.60 
   3   5   2  113.79   13.00 
   3  -5  -2  119.19    9.60 
   3   5   2  131.69   13.60 
   4   5  -2   49.20    9.30 
  -4   5   2   47.60    5.40 
   4  -5  -2   51.49    4.50 
   4   5   2   39.70    8.20 
  -4  -5   2   54.39    8.30 
   5   5  -2  153.48   17.40 
  -5   5   2  144.59   13.50 
   5  -5  -2  151.78   12.10 
   5  -5  -2  150.08   13.90 
   5   5   2  132.89   17.10 
   6   5  -2   23.90    7.20 
   6   5   2   24.10    7.40 
   6  -5  -2   31.00    3.50 
   6  -5  -2   25.50    5.10 
   7   5  -2    1.60    4.20 
   7   5   2   -2.30    4.10 
   7  -5  -2    2.50    3.00 
   0  -6  -2   61.59    7.00 
   0   6  -2   68.79    7.00 
   0   6  -2   56.99    6.50 
   0   6   2   59.99    6.90 
   1   6  -2  864.71   67.29 
   1   6  -2  858.21   67.39 
  -1   6   2  909.61   65.29 
  -1  -6  -2  869.31   67.59 
  -1   6  -2  907.11   65.59 
  -1  -6   2  827.02   67.29 
   1  -6  -2  758.32   65.69 
   1   6   2  870.01   67.59 
   2   6  -2 1653.43  126.79 
   2   6  -2 1697.33  126.59 
  -2  -6  -2 1631.84  126.69 
  -2   6   2 1783.22  122.89 
   2   6   2 1685.93  127.19 
  -2  -6   2 1624.94  126.59 
   2   6   2 1620.74  126.69 
   2  -6  -2 1444.26  123.39 
  -3   6   2  259.47   19.30 
   3   6  -2  265.77   23.80 
   3  -6  -2  230.68   19.30 
   3   6   2  232.48   23.20 
  -3  -6   2  232.98   23.10 
  -4   6   2  524.55   41.40 
   4   6  -2  552.34   46.50 
   4  -6  -2  526.75   40.60 
   4   6   2  541.15   46.30 
   5   6  -2   43.10    9.00 
  -5   6   2   44.20    5.40 
   5  -6  -2   45.40    5.50 
   5   6   2   46.60    9.60 
   5  -6  -2   46.80    4.40 
   6   6  -2    2.80    4.80 
   6   6   2    6.70    4.50 
   6  -6  -2   12.80    2.00 
   6  -6  -2    8.40    2.70 
   7   6  -2   30.30    9.00 
   7   6   2   40.50    9.50 
   0  -7  -2   52.69    6.70 
   0   7  -2   52.89    6.50 
   0   7  -2   54.79    6.50 
   0   7   2   51.89    6.60 
  -1   7   2  433.86   33.40 
   1   7  -2  439.56   35.50 
  -1  -7  -2  413.66   36.20 
   1   7  -2  419.46   35.50 
  -1   7  -2  420.66   33.60 
   1  -7  -2  396.26   34.00 
  -1   7  -2  442.16   33.60 
   1   7   2  412.56   35.90 
   1   7   2  445.46   35.90 
   2   7  -2  321.47   28.60 
   2   7  -2  320.77   28.90 
  -2  -7  -2  303.47   29.80 
  -2   7   2  358.26   25.00 
   2  -7  -2  300.87   25.90 
   2   7   2  295.07   31.10 
   2   7   2  345.77   29.20 
  -3   7   2  352.06   26.50 
   3   7  -2  350.06   31.30 
   3  -7  -2  330.17   26.90 
   3   7   2  336.37   31.10 
   4   7  -2    5.80    3.60 
  -4   7   2    6.90    1.60 
   4   7   2   11.00    4.50 
   4  -7  -2    4.90    2.50 
   5   7  -2   53.39   11.00 
   5   7   2   75.89   15.60 
   6   7  -2    3.00    3.70 
   6   7   2    2.00    3.60 
   7   7  -2    5.00    5.00 
   7   7   2   10.90    6.00 
   0   8  -2   14.40    3.40 
   0   8  -2   17.90    4.00 
   0  -8  -2   13.80    3.60 
   0   8   2   14.70    4.00 
   1   8  -2  574.44   46.00 
  -1   8   2  588.14   43.90 
   1   8  -2  587.44   46.40 
  -1  -8  -2  529.15   46.00 
   1   8   2  508.05   51.79 
   1   8   2  535.65   46.20 
   1  -8  -2  541.15   44.60 
  -1   8  -2  578.74   44.00 
  -1   8  -2  567.94   44.10 
  -2   8   2  349.96   26.60 
   2   8  -2  314.07   30.40 
   2   8   2  329.27   30.70 
   2  -8  -2  330.37   27.80 
  -2   8  -2  372.56   26.40 
   3   8  -2 1446.66  108.59 
  -3   8   2 1365.16  102.39 
   3   8   2 1358.26  108.09 
   3  -8  -2 1304.97  103.09 
   4   8  -2  208.58   21.90 
   4   8   2  191.88   21.30 
   5   8  -2   70.69   11.50 
   5   8   2   81.59   12.10 
   6   8  -2   12.60    6.10 
   6   8   2    3.50    4.70 
   7   8  -2    6.30    6.10 
   7   8   2    0.40    5.20 
   0   9   2    6.50    2.50 
   0   9   2    7.40    3.10 
   0  -9  -2    3.30    2.30 
   0   9  -2    5.90    2.70 
   0   9  -2   11.10    2.90 
   1   9  -2  322.27   28.10 
   1   9  -2  309.07   28.30 
  -1   9   2  329.07   26.10 
  -1   9  -2  335.77   26.30 
  -1   9  -2  301.67   26.20 
   1   9   2  320.17   28.60 
   1  -9  -2  292.67   26.70 
   2   9  -2  104.99   12.80 
  -2   9   2  106.59    9.10 
  -2   9  -2  109.49   10.30 
   2  -9  -2  115.99   10.70 
   2   9   2  115.19   13.50 
  -2   9  -2  100.39    8.80 
   3   9  -2   28.70    7.40 
  -3   9   2   41.40    3.90 
   3  -9  -2   47.50    5.00 
   3   9   2   35.50    8.00 
   4   9   2  201.58   24.90 
   5   9  -2   -2.40    2.90 
   5   9   2    5.50    3.80 
   6   9  -2    3.80    5.10 
   6   9   2   10.00    5.60 
   0  10   2    4.10    2.60 
   0  10   2    2.90    2.30 
   0  10  -2   -0.20    1.90 
   0 -10  -2    4.80    2.50 
   0  10  -2    2.70    2.40 
  -1  10   2  330.47   35.50 
  -1  10   2  431.16   32.10 
   1  10  -2  390.46   34.50 
   1  10   2  384.26   34.50 
  -1  10  -2  390.36   32.20 
   1 -10  -2  373.56   33.10 
  -1  10  -2  412.36   32.30 
  -2  10   2   83.59    7.80 
   2  10  -2   85.09   11.70 
  -2  10   2   85.59    9.30 
  -2  10  -2   89.69    7.60 
   2 -10  -2   90.29    9.60 
   2  10   2   77.99   11.50 
  -2  10  -2   95.29    8.10 
  -3  10   2  153.68   13.40 
  -3  10   2  145.09   12.20 
   3  10  -2  158.08   18.20 
   3 -10  -2  164.88   13.70 
   3  10   2  140.89   17.50 
   4  10  -2   72.79   12.20 
   4  10   2   93.59   13.40 
   5  10  -2   42.70   10.10 
   5  10   2   48.70   10.40 
   6  10  -2    4.50    8.10 
   6  10   2    5.90    7.20 
   0  11  -2   93.29    9.90 
   0  11   2   74.89    9.80 
   0  11  -2   62.69    9.60 
   1  11  -2   24.40    6.20 
  -1  11   2   23.60    5.00 
  -1  11   2   27.80    5.00 
   1  11   2   34.20    7.40 
   1 -11  -2   22.60    5.20 
  -1  11  -2   29.70    5.20 
  -1  11  -2   31.90    5.60 
   2  11  -2   25.40    6.80 
  -2  11   2   33.60    3.90 
  -2  11   2   26.60    5.20 
   2 -11  -2   32.20    5.70 
  -2  11  -2   31.50    3.60 
  -2  11  -2   36.60    4.20 
   2  11   2   24.60    7.30 
  -3  11   2    5.70    1.30 
  -3  11   2    0.40    2.00 
   3  11  -2   16.10    6.70 
   3 -11  -2    5.10    2.20 
   3  11   2    9.70    4.60 
   4  11  -2   17.60    6.00 
   4  11   2   10.40    5.30 
   5  11  -2   16.80    6.40 
   5  11   2   10.60    6.30 
   6  11  -2   11.70    5.50 
   6  11   2   15.00    7.00 
   0  12   2  115.89   13.90 
   0  12  -2  139.39   14.60 
  -1  12   2   59.69    7.50 
   1  12  -2   59.79    9.50 
   1  12   2   67.59    9.70 
   1 -12  -2   63.49   10.40 
  -1  12  -2   54.49    7.60 
  -1  12  -2   70.59    8.20 
  -2  12   2   48.70    5.10 
   2  12  -2   29.30    8.00 
  -2  12   2   41.80    8.40 
  -2  12  -2   47.30    4.70 
   2  12   2   48.00    9.90 
   2 -12  -2   44.10    7.10 
  -2  12  -2   35.20    5.00 
  -3  12   2   16.40    2.20 
  -3  12   2   18.40    3.50 
   3  12  -2   16.20    5.60 
   3  12   2   10.10    5.50 
   4  12  -2   45.00   10.80 
   4  12   2   35.80    9.70 
   0  13  -2  507.75   43.80 
   0  13   2  513.55   43.50 
   1  13  -2   15.40    5.30 
  -1  13   2   13.20    4.00 
   1  13   2   12.70    5.10 
  -1  13  -2   15.50    4.20 
  -1  13  -2   10.80    4.20 
   2  13  -2   51.19   10.50 
  -2  13   2   53.49    8.10 
  -2  13   2   59.59    6.20 
  -2  13  -2   55.89    5.80 
  -2  13  -2   60.79    6.50 
   2  13   2   44.00    9.60 
  -3  13   2   41.80    5.70 
   3  13  -2   42.50   10.20 
  -3  13   2   40.20    4.10 
   3  13   2   41.60   10.00 
   4  13  -2   35.10    8.80 
   4  13   2   25.10    7.30 
   0  14   2    0.40    3.30 
   0  14  -2   -0.40    2.90 
   1  14  -2   39.00    9.20 
  -1  14   2   36.10    6.00 
  -1  14  -2   30.80    6.30 
   1  14   2   31.00    8.80 
   2  14  -2  106.89   15.80 
  -2  14   2  130.39   11.30 
  -2  14  -2  118.89   10.70 
   2  14   2  111.09   15.40 
  -3  14   2    5.40    1.60 
   3  14  -2    0.50    3.70 
   3  14   2    9.80    6.00 
   4  14  -2   89.49   16.90 
   4  14   2   98.69   17.40 
   0  15  -2   60.69   10.30 
   0  15   2   75.59   10.40 
  -1  15   2   33.10    6.20 
   1  15  -2   37.20    8.70 
  -1  15  -2   38.90    6.90 
   1  15   2   34.70    8.60 
  -2  15   2   24.00    4.00 
   2  15  -2   22.30    7.90 
  -2  15  -2   31.20    4.10 
   2  15   2   13.40    6.30 
   3  15  -2    6.50    4.60 
   3  15   2   13.90    5.60 
   0  16  -2    4.20    4.90 
   0  16   2   20.00    5.30 
   1  16  -2    0.90    5.20 
  -1  16   2    5.50    3.20 
  -1  16  -2    3.70    3.40 
   1  16   2    0.50    4.90 
   0   0   3    0.40    0.20 
   0   0  -3    0.80    0.30 
   1   0  -3  363.06   25.80 
  -1   0  -3  278.87   25.20 
  -1   0   3  342.47   25.40 
  -2   0  -3  719.13   56.29 
  -2   0   3  710.13   56.29 
   2   0   3  701.53   56.09 
   2   0  -3  792.42   56.09 
  -3   0   3  766.02   61.89 
   3   0   3  782.82   61.99 
  -3   0  -3  801.42   61.99 
   3   0   3  769.52   61.69 
   3   0  -3  848.02   61.49 
   4   0  -3  148.89   15.60 
  -4   0   3  144.79   14.50 
   4   0   3  145.29   14.30 
   4   0   3  150.38   14.60 
  -5   0   3  240.68   23.80 
   5   0   3  238.58   26.50 
   5   0  -3  266.07   24.50 
   5   0   3  283.87   23.80 
   6   0   3   52.19    8.60 
  -6   0   3   50.19    8.10 
   6   0  -3   59.39   10.50 
   7   0   3   35.90    7.70 
   7   0  -3   27.70    7.20 
   8   0  -3    8.40    5.40 
   8   0   3    1.40    4.60 
   0   1   3  359.36   27.70 
   0   1  -3  375.66   27.50 
   0  -1   3  349.87   27.50 
   1  -1   3 1110.39   76.59 
   1   1  -3 1009.20   77.19 
  -1   1   3 1084.69   76.89 
   1  -1  -3 1147.69   76.79 
  -1  -1   3  980.80   77.39 
   1   1   3  915.41   77.29 
  -1   1  -3  903.81   76.59 
   2  -1   3   10.70    2.00 
  -2  -1  -3   12.00    2.60 
   2   1  -3    8.60    2.00 
  -2   1   3   11.10    2.10 
   2   1   3    7.40    2.00 
  -2   1  -3    9.30    1.80 
  -2  -1   3    6.30    1.80 
   3   1  -3  441.36   35.20 
  -3   1   3  410.96   34.80 
   3  -1   3  429.36   34.80 
   3  -1   3  408.16   34.50 
  -3  -1  -3  422.86   35.60 
  -3   1  -3  450.15   34.90 
  -3  -1   3  436.76   35.80 
   3  -1  -3  482.25   34.50 
   3   1   3  423.66   35.60 
   3   1   3  455.35   36.00 
   4  -1   3  365.16   29.40 
   4   1  -3  347.27   30.90 
   4   1  -3  378.76   30.00 
   4  -1   3  346.77   29.40 
  -4   1   3  342.67   29.80 
   4   1   3  335.27   30.40 
  -4  -1   3  342.27   30.50 
   4   1   3  339.77   31.10 
   4  -1  -3  385.36   29.10 
   5  -1   3  129.09   13.50 
  -5   1   3  128.69   14.10 
   5  -1   3  135.19   14.10 
   5   1  -3  144.39   15.50 
   5  -1  -3  133.49   14.50 
   5  -1  -3  162.48   13.60 
   5   1   3  136.69   15.00 
  -5  -1   3  134.49   15.10 
   6  -1   3    1.90    3.70 
   6  -1   3   14.60    4.50 
   6   1  -3    5.50    4.30 
  -6   1   3   12.90    3.80 
   6  -1  -3    6.80    3.70 
   6   1   3   15.00    4.60 
  -6  -1   3    5.00    3.50 
   7  -1   3    4.60    3.80 
   7  -1  -3    5.50    3.90 
   7   1   3    0.70    3.50 
   8   1  -3    8.40    4.70 
   8  -1   3    8.60    5.50 
   8   1   3    6.60    5.80 
   8  -1  -3    4.70    5.40 
  -2   2   3 1089.59   80.29 
  -2  -2  -3 1038.00   81.69 
   2  -2   3 1065.99   79.59 
   2   2  -3 1089.29   81.39 
   2   2   3 1033.80   81.69 
  -2   2  -3 1076.89   79.99 
  -2  -2   3 1034.10   81.69 
   3   2  -3  611.44   47.10 
   3  -2   3  597.34   45.60 
  -3   2   3  565.34   45.90 
  -3  -2  -3  588.14   47.60 
   3  -2   3  545.15   45.20 
   3  -2  -3  673.53   45.50 
   3   2   3  576.34   47.70 
   3   2   3  592.34   47.50 
  -3  -2   3  545.25   47.30 
  -4  -2  -3  243.38   23.00 
   4   2  -3  263.67   22.50 
   4   2  -3  246.58   23.30 
   4  -2   3  258.07   21.00 
   4  -2   3  236.88   20.90 
  -4   2   3  213.98   21.30 
   4   2   3  247.18   23.10 
  -4  -2   3  259.77   23.30 
   4  -2  -3  280.77   20.90 
   4   2   3  247.48   24.00 
   5  -2   3  187.98   18.50 
  -5   2   3  188.38   19.10 
   5  -2   3  210.08   18.30 
   5   2  -3  231.48   21.50 
  -5  -2   3  189.68   20.60 
   5  -2  -3  232.78   18.30 
   5  -2  -3  210.28   19.70 
   5   2   3  202.38   20.70 
  -6   2   3  200.48   19.80 
   6   2  -3  177.28   21.00 
   6  -2   3  211.88   18.60 
   6  -2   3  213.28   19.40 
   6   2   3  203.18   21.40 
   6  -2  -3  206.68   20.40 
  -6  -2   3  190.08   21.20 
   7   2  -3   -2.70    3.10 
   7  -2   3   -1.10    3.10 
   7  -2  -3    0.80    3.20 
   8   2  -3   26.60    8.20 
   8  -2   3   41.10    7.40 
   8   2   3   29.30    8.70 
   8  -2  -3   21.20    7.00 
   0  -3  -3 2879.31  234.08 
   0   3   3 3298.67  234.08 
   0  -3   3 3203.18  234.08 
   0   3  -3 3139.89  233.98 
   1  -3   3  458.75   35.20 
  -1   3   3  481.15   35.40 
   1   3  -3  460.25   36.60 
   1   3   3  419.66   36.80 
  -1  -3   3  417.16   36.60 
   1  -3  -3  484.95   35.70 
  -1   3  -3  519.45   35.00 
  -2   3   3  609.04   45.50 
   2   3  -3  552.84   47.00 
  -2  -3   3  544.85   47.30 
   2  -3  -3  688.83   45.30 
   2   3   3  569.44   47.50 
   3   3  -3  861.31   62.49 
  -3   3   3  777.42   60.39 
   3   3  -3  770.72   62.79 
  -3  -3  -3  728.03   68.99 
   3  -3   3  827.72   59.59 
   3  -3   3  744.33   59.29 
   3   3   3  707.63   65.29 
  -3  -3   3  797.62   62.79 
   3   3   3  837.42   62.89 
   4  -3   3  451.35   33.80 
  -4   3   3  417.46   34.80 
   4   3  -3  443.56   37.50 
   4  -3   3  406.96   33.70 
  -4  -3  -3  394.96   40.00 
   4   3   3  418.16   37.10 
   4   3   3  408.96   38.10 
   4  -3  -3  498.95   33.90 
  -4  -3   3  403.86   36.90 
   5   3  -3   23.60    6.50 
  -5   3   3   31.30    5.10 
   5  -3   3   37.50    4.40 
   5  -3   3   26.50    4.50 
   5  -3  -3   28.00    5.60 
   5   3   3   23.00    6.70 
  -5  -3   3   21.50    6.20 
   5  -3  -3   40.50    5.30 
   6  -3   3   43.70    7.00 
   6   3  -3   66.99   10.60 
   6  -3   3   64.99    7.10 
  -6   3   3   62.39    8.10 
   6  -3  -3   51.29    8.40 
  -6  -3   3   38.00    8.80 
   6   3   3   70.19   10.60 
   6  -3  -3   76.69    7.70 
   7   3  -3   33.20    8.50 
   7   3   3   34.90    8.70 
   7  -3  -3   47.50    7.60 
  -1   4   3  959.60   65.09 
  -1  -4  -3  767.52   66.49 
   1   4  -3  880.21   66.49 
   1  -4   3  836.52   64.89 
  -1   4  -3  950.20   64.59 
  -1  -4   3  816.32   66.59 
   1  -4  -3  801.42   65.29 
   2   4  -3  689.73   55.29 
  -2  -4  -3  681.93   55.69 
   2   4  -3  677.13   55.69 
  -2   4   3  728.73   52.99 
   2   4   3  672.53   55.59 
  -2  -4   3  673.83   55.59 
   2  -4  -3  757.82   53.09 
   3   4  -3  820.92   75.79 
  -3  -4  -3  941.71   73.09 
   3   4  -3  981.50   72.69 
  -3   4   3  940.91   69.89 
   3   4   3  839.42   73.29 
   3   4   3  912.81   73.19 
  -3  -4   3  796.82   75.79 
   3  -4  -3 1040.70   69.29 
  -4   4   3  412.86   35.90 
   4  -4   3  488.25   34.30 
   4   4  -3  442.76   39.10 
   4  -4   3  442.16   34.60 
  -4  -4   3  419.56   38.80 
   4  -4  -3  493.45   34.80 
   4   4   3  424.36   38.70 
   5   4  -3  321.67   31.00 
  -5   4   3  310.47   27.60 
   5  -4   3  287.17   25.80 
   5  -4   3  358.66   25.80 
   5   4   3  352.06   31.30 
   5  -4  -3  358.36   26.20 
  -5  -4   3  304.77   30.50 
   6   4  -3   53.39   14.90 
  -6   4   3   63.69    8.10 
   6  -4   3   60.19    6.10 
   6  -4   3   50.49    6.40 
   6  -4  -3   55.79   12.00 
   6   4   3   58.49   11.40 
   6  -4  -3   70.89    6.70 
   7  -4   3   32.10    5.10 
   7   4  -3   31.50    8.20 
   7   4   3   41.70   10.20 
   7  -4  -3   37.80    7.10 
   0  -5   3   94.19    9.10 
   0   5  -3   91.59    9.10 
   0   5  -3  103.49    9.00 
   0   5   3   97.49    9.20 
   0  -5  -3   87.99    9.20 
  -1  -5  -3  298.57   27.20 
   1   5  -3  328.97   27.40 
  -1   5   3  357.96   25.50 
   1   5  -3  322.37   27.00 
  -1   5  -3  332.57   26.10 
   1   5   3  327.47   27.50 
  -1   5  -3  363.56   25.20 
  -1  -5   3  320.87   27.20 
   1  -5  -3  268.97   25.70 
   2   5  -3 1535.85  119.09 
  -2   5   3 1695.13  115.79 
   2   5   3 1510.95  119.09 
   2  -5  -3 1474.15  116.09 
  -2  -5   3 1497.95  118.89 
  -3   5   3  125.59   10.60 
   3   5  -3  116.89   13.40 
   3   5   3  106.19   14.80 
   3  -5  -3  125.99   10.20 
  -3  -5   3  123.59   13.50 
   3   5   3  134.79   14.10 
   4   5  -3   16.90    4.90 
  -4   5   3   13.60    2.60 
   4  -5  -3   12.00    1.80 
   4   5   3    9.70    4.40 
  -4  -5   3    6.10    3.00 
  -5   5   3  147.89   13.90 
   5   5  -3  157.28   17.70 
   5  -5  -3  154.98   12.40 
   5   5   3  139.29   17.20 
  -5  -5   3  139.29   17.00 
   6   5  -3  124.89   16.20 
  -6   5   3  115.99   12.30 
   6   5   3  111.19   15.80 
   6  -5  -3  125.29   10.80 
   6  -5  -3  119.79   12.70 
   7   5  -3   37.40    9.80 
   7   5   3   22.90    7.80 
   7  -5  -3   41.30    6.80 
   0  -6  -3 1078.69   95.59 
   0   6   3 1290.37   95.79 
   0   6  -3 1339.97   95.59 
   0  -6   3 1273.97   95.79 
   0   6  -3 1275.47   95.89 
  -1   6   3  980.20   69.49 
   1   6  -3  930.21   71.69 
  -1  -6  -3  813.62   71.29 
   1   6  -3  948.41   71.39 
   1   6   3  932.41   71.79 
  -1  -6   3  916.01   71.49 
  -1   6  -3  981.50   69.79 
  -1   6  -3  934.61   70.59 
   1  -6  -3  781.52   69.89 
   2   6  -3  281.57   24.80 
  -2   6   3  303.27   21.70 
   2   6  -3  304.27   25.60 
  -2  -6  -3  268.97   25.00 
  -2  -6   3  268.27   25.00 
   2   6   3  280.97   25.40 
   2  -6  -3  243.18   22.20 
   3   6  -3  115.09   12.80 
  -3   6   3   99.99    8.90 
   3   6   3  103.39   12.50 
   3  -6  -3  100.59    8.90 
  -3  -6   3  105.69   12.30 
  -4   6   3  189.68   15.70 
   4   6  -3  179.48   19.50 
   4  -6  -3  183.98   14.90 
   4   6   3  195.28   20.10 
  -4  -6   3  175.08   19.50 
   5   6  -3  450.35   40.70 
  -5   6   3  429.66   35.40 
   5  -6  -3  439.86   34.00 
   5   6   3  460.05   40.50 
  -5  -6   3  430.86   40.30 
  -6   6   3   83.89    9.00 
   6   6  -3   98.89   13.60 
   6   6   3   82.59   12.90 
   6  -6  -3   77.89    7.40 
   6  -6  -3   79.49    9.20 
   7   6  -3   10.80    5.40 
   7   6   3    7.60    5.50 
   7  -6  -3    1.00    4.10 
   0  -7  -3  523.35   47.90 
   0   7  -3  622.34   48.20 
   0   7  -3  652.43   47.90 
   0   7   3  616.84   48.00 
  -1  -7  -3  472.15   41.00 
   1   7  -3  487.55   40.90 
  -1   7   3  531.75   38.90 
   1   7  -3  501.95   41.10 
   1  -7  -3  445.66   39.40 
  -1   7  -3  508.35   39.20 
  -1   7  -3  534.15   38.80 
   1   7   3  497.65   41.20 
  -1  -7   3  489.75   41.00 
   2   7  -3  116.29   12.40 
  -2   7   3  118.99    9.10 
   2   7  -3  129.39   12.90 
   2   7   3   95.49   12.00 
  -2  -7   3  108.69   12.30 
   2  -7  -3   85.89    9.70 
   3   7  -3   93.49   11.30 
  -3   7   3   85.09    7.20 
   3   7   3   93.59   11.50 
  -3  -7   3   87.09   11.00 
   3  -7  -3   65.39    7.50 
  -4   7   3  129.69   11.50 
   4   7  -3  142.79   16.30 
   4  -7  -3  124.69   11.20 
   4   7   3  147.69   16.50 
  -4  -7   3  133.89   15.80 
  -5   7   3  116.39    9.90 
   5   7  -3  104.59   14.10 
   5   7   3  102.09   14.10 
   5  -7  -3   92.19    8.80 
   6   7  -3   38.70    9.10 
   6   7   3   48.00   11.00 
   6  -7  -3   61.49    6.50 
   7   7  -3   34.20   11.40 
   7   7   3   36.10    8.60 
   0  -8  -3   52.39    8.30 
   0   8  -3   61.29    7.10 
   0   8   3   63.29    7.70 
   0   8  -3   61.59    7.50 
   1   8  -3  190.18   17.60 
  -1   8   3  177.58   15.20 
  -1  -8  -3  172.08   17.30 
   1   8  -3  179.18   17.00 
   1   8   3  177.08   17.50 
   1  -8  -3  157.78   15.90 
  -1   8  -3  189.18   15.30 
  -1   8  -3  169.78   15.50 
   2   8  -3  221.78   20.70 
  -2   8   3  219.48   16.40 
  -2  -8   3  207.28   20.30 
   2  -8  -3  182.38   17.50 
   2   8   3  190.48   20.20 
  -3   8   3   79.29    7.10 
   3   8  -3   95.19   11.80 
   3   8   3   83.49   11.50 
   3  -8  -3   75.49    7.90 
   4   8  -3  415.16   37.70 
  -4   8   3  423.76   31.80 
   4   8   3  412.96   37.60 
   4  -8  -3  379.26   31.70 
   5   8  -3   16.70    6.00 
  -5   8   3   12.30    2.40 
   5   8   3    7.40    4.90 
   6   8  -3    3.60    4.30 
   6   8   3    5.90    4.30 
   7   8  -3   46.20   12.10 
   7   8   3   50.49   11.80 
   0  -9  -3  244.08   23.00 
   0   9   3  252.47   23.20 
   0   9  -3  254.77   22.50 
   0   9  -3  274.17   23.30 
   1   9  -3   98.19   11.40 
   1   9  -3   92.09   10.80 
  -1   9   3  100.19    9.40 
   1   9   3   89.49   11.30 
  -1   9  -3   90.09    9.70 
   1  -9  -3   84.79    9.90 
  -1   9  -3  103.79    9.40 
  -2   9   3  102.09    8.00 
   2   9  -3   84.89   11.10 
   2   9   3   66.89   11.00 
  -2   9  -3   93.69    7.50 
   2  -9  -3   77.69    9.00 
  -3   9   3   61.19    5.30 
   3   9  -3   65.09    9.80 
   3  -9  -3   48.40    6.10 
   3   9   3   40.40    8.70 
   4   9  -3   38.40    9.00 
  -4   9   3   38.70    4.10 
   4  -9  -3   42.00    4.60 
   4   9   3   32.30    8.50 
   5   9  -3   44.50   10.20 
   5   9   3   42.70   10.10 
   6   9  -3    9.30    5.70 
   6   9   3   11.50    6.10 
   0  10  -3   70.89    9.40 
   0  10   3   80.19    9.80 
   0  10  -3   82.09    9.30 
   1  10  -3  533.05   45.50 
  -1  10   3  586.84   42.90 
  -1  10  -3  527.95   43.10 
   1 -10  -3  459.85   43.40 
  -1  10  -3  574.24   42.90 
   1  10   3  525.05   45.30 
  -2  10   3  313.77   24.00 
   2  10  -3  300.97   28.60 
   2 -10  -3  292.57   25.70 
   2  10   3  304.87   28.70 
  -2  10  -3  286.87   23.50 
  -2  10  -3  310.07   23.60 
   3  10  -3  157.98   17.50 
  -3  10   3  139.69   11.50 
   3  10   3  134.79   16.50 
   3 -10  -3  132.89   12.90 
   4  10  -3  260.97   27.40 
   4  10   3  267.87   27.60 
   5  10  -3   19.90    7.40 
   5  10   3   17.00    6.70 
   6  10  -3   12.10    7.50 
   6  10   3   32.00   10.70 
   0  11  -3   24.30    4.80 
   0  11  -3   17.80    4.50 
   0  11   3   15.10    4.20 
  -1  11   3  234.38   18.80 
   1  11  -3  190.88   20.70 
  -1  11   3  208.78   19.80 
   1 -11  -3  185.58   19.50 
  -1  11  -3  211.78   18.60 
  -1  11  -3  208.88   18.90 
   1  11   3  214.48   21.40 
   2  11  -3   81.69   11.60 
  -2  11   3   81.89    9.30 
  -2  11   3   85.79    7.40 
   2 -11  -3   74.29    9.00 
  -2  11  -3   71.69    6.90 
   2  11   3   61.09   10.30 
  -2  11  -3   69.99    6.80 
  -3  11   3   79.69    9.20 
   3  11  -3   75.59   13.10 
  -3  11   3   94.19    7.90 
   3 -11  -3  100.79    9.80 
   3  11   3   91.59   13.30 
   4  11  -3   89.89   13.50 
   4  11   3   70.49   12.20 
   5  11  -3   21.00    7.20 
   5  11   3   25.20    7.80 
   0  12  -3    6.80    3.60 
   0  12   3    5.70    3.00 
   1  12  -3   92.39   12.60 
  -1  12   3  104.79   10.40 
  -1  12  -3   84.09   10.30 
   1  12   3   83.19   11.80 
  -1  12  -3  100.39   10.30 
  -2  12   3  186.48   18.60 
  -2  12   3  216.98   17.00 
   2  12  -3  202.38   22.00 
  -2  12  -3  196.28   16.40 
   2 -12  -3  204.58   19.20 
  -2  12  -3  200.18   16.60 
   2  12   3  199.48   22.60 
   3  12  -3   31.50    8.40 
  -3  12   3   37.30    4.20 
  -3  12   3   44.20    6.00 
   3 -12  -3   40.80    6.10 
   3  12   3   40.20    9.10 
   4  12  -3    5.40    4.40 
   4  12   3    6.20    5.40 
   5  12  -3   36.40   12.90 
   5  12   3   42.60   11.40 
   0  13  -3    3.00    3.50 
   0  13   3    1.30    2.80 
  -1  13   3   89.79    9.40 
   1  13  -3   62.69   10.90 
   1  13   3   73.79   11.70 
  -1  13  -3   82.99   14.90 
  -1  13  -3   87.29    9.80 
  -2  13   3   46.80    5.30 
  -2  13   3   47.70    7.90 
   2  13  -3   37.40    9.30 
   2 -13  -3   31.40    6.60 
  -2  13  -3   44.10    4.80 
  -2  13  -3   48.60    5.10 
   2  13   3   44.60    9.50 
  -3  13   3   32.80    6.60 
  -3  13   3   27.50    3.50 
   3  13  -3   27.60    7.70 
   3  13   3   26.60    8.30 
   4  13  -3    4.70    4.50 
   4  13   3    8.70    5.80 
   0  14   3  197.08   19.90 
   0  14  -3  187.48   19.90 
  -1  14   3    6.40    3.30 
   1  14  -3   12.80    6.00 
   1  14   3    2.50    4.30 
  -1  14  -3    8.00    3.70 
  -2  14   3    1.20    1.70 
   2  14  -3    2.80    4.50 
   2  14   3    5.10    4.80 
  -2  14  -3    1.60    1.50 
   3  14  -3   61.49   12.30 
  -3  14   3   56.39    5.80 
   3  14   3   52.29   11.10 
   4  14  -3   -1.70    4.60 
   4  14   3    2.90    5.00 
   0  15  -3   13.00    4.90 
   0  15   3    6.40    6.50 
  -1  15   3   17.60    4.60 
   1  15  -3   11.80    5.60 
   1  15   3   20.40    6.20 
  -1  15  -3   14.00    4.60 
   2  15  -3    6.60    6.30 
  -2  15   3    2.10    2.00 
  -2  15  -3   -4.50    2.10 
   2  15   3    6.70    5.60 
   3  15  -3   31.50    9.00 
   3  15   3   11.80   12.40 
   0  16  -3   26.90    7.20 
   0  16   3   43.20    8.40 
  -1  16   3   80.59    9.30 
   1  16  -3   66.09   12.30 
   1  16   3   71.69   11.50 
  -1  16  -3   54.49    9.40 
   1   0   4  273.57   21.50 
   1   0  -4  287.47   21.60 
  -1   0   4  266.67   21.70 
   2   0   4 1615.04  125.19 
  -2   0   4 1671.33  125.59 
   2   0  -4 1852.41  125.29 
  -2   0  -4 1505.65  125.29 
   3   0   4  419.86   35.40 
   3   0   4  417.26   35.70 
   3   0  -4  489.15   35.40 
  -3   0   4  436.46   35.80 
  -3   0  -4  442.96   35.80 
  -4   0  -4   47.60    6.40 
   4   0   4   52.19    6.70 
  -4   0   4   41.10    6.30 
   4   0   4   48.80    6.60 
   4   0  -4   49.80    6.10 
   5   0   4  395.76   32.00 
   5   0  -4  360.56   32.50 
  -5   0   4  340.57   31.90 
   6   0   4  304.47   28.10 
   6   0  -4  320.27   29.20 
  -6   0   4  288.67   28.30 
   7   0   4    6.70    4.20 
  -7   0   4    7.80    4.00 
   8   0   4   93.99   13.60 
   8   0  -4  103.39   14.80 
   1   1  -4 2352.86  176.28 
  -1   1   4 2578.54  176.08 
   1  -1   4 2401.66  175.78 
  -1   1  -4 2299.37  175.88 
  -1  -1   4 2287.17  176.48 
   1   1   4 2209.38  176.38 
   2   1  -4  801.92   56.49 
  -2   1   4  742.73   55.99 
  -2  -1  -4  653.43   56.39 
   2  -1   4  710.33   55.39 
   2  -1  -4  840.22   55.69 
  -2   1  -4  641.24   55.69 
   2   1   4  724.73   56.49 
  -2  -1   4  720.23   56.59 
   3  -1   4   22.80    4.20 
   3   1  -4   30.20    4.10 
  -3   1   4   25.40    3.80 
  -3  -1  -4   22.50    4.50 
   3  -1   4   21.70    3.60 
  -3   1  -4   27.90    3.80 
   3   1   4   21.60    4.50 
  -3  -1   4   30.70    4.60 
   3  -1  -4   26.30    3.50 
   3   1   4   27.10    4.40 
   4  -1   4  321.37   26.20 
  -4  -1  -4  320.67   27.90 
   4  -1   4  295.97   25.70 
   4   1  -4  342.87   26.60 
  -4   1   4  301.97   26.40 
   4   1   4  271.67   29.30 
   4  -1  -4  292.67   29.20 
   4   1   4  297.37   26.80 
  -4  -1   4  304.77   27.20 
   5   1  -4   56.39    8.20 
  -5   1   4   48.40    7.00 
   5  -1   4   45.00    6.90 
   5  -1   4   49.80    7.20 
   5   1   4   48.70    7.90 
   5  -1  -4   58.09   11.10 
  -5  -1   4   35.80    7.40 
  -6   1   4  220.88   21.90 
   6   1  -4  224.78   23.10 
   6  -1   4  229.28   21.50 
   6  -1   4  223.98   26.30 
  -6  -1   4  202.98   22.20 
   6   1   4  234.68   22.90 
   6  -1  -4  242.18   22.70 
  -7   1   4   10.70    4.50 
   7   1  -4   17.90    6.10 
   7  -1   4   10.30    4.50 
  -7  -1   4   16.10    5.60 
   7  -1  -4   16.20    5.70 
   7   1   4   18.00    5.90 
   8  -1   4   16.60    5.40 
   1   2  -4  767.32   61.89 
  -1   2   4  866.31   61.29 
   1  -2   4  870.11   60.89 
  -1   2  -4  828.52   60.99 
   1  -2  -4  887.31   61.39 
  -1  -2   4  736.03   62.09 
   1   2   4  718.03   62.09 
  -2  -2  -4 1113.49   90.49 
  -2   2   4 1275.37   89.39 
   2   2  -4 1258.97   90.39 
  -2   2  -4 1082.79   88.89 
  -2  -2   4 1137.79   90.59 
   2   2   4 1221.08   90.69 
  -3   2   4  235.58   19.80 
   3   2  -4  206.68   24.50 
   3  -2   4  225.18   18.80 
   3  -2   4  236.58   19.50 
  -3  -2  -4  231.58   21.00 
  -3   2  -4  235.28   19.40 
   3   2   4  227.78   21.00 
   3  -2  -4  276.97   19.20 
   3   2   4  220.88   21.10 
  -3  -2   4  228.48   21.00 
   4  -2   4   22.00    3.80 
   4  -2   4   24.90    4.00 
  -4  -2  -4   25.90    5.50 
  -4   2   4   29.70    4.40 
   4  -2  -4   29.40    3.80 
   4   2   4   28.50    9.40 
   4   2   4   31.20    6.20 
  -4  -2   4   25.10    5.40 
   5  -2   4  189.18   18.10 
   5  -2   4  200.58   18.10 
  -5   2   4  198.68   19.40 
   5   2  -4  202.38   20.80 
   5   2   4  221.08   20.80 
  -5  -2   4  178.68   20.00 
   5  -2  -4  226.58   18.00 
   6   2  -4   36.90    7.90 
   6  -2   4   36.70    5.70 
   6  -2   4   34.60    6.20 
  -6   2   4   42.90    6.90 
  -6  -2   4   34.20    7.90 
   6   2   4   26.00    7.30 
   6  -2  -4   24.60    6.00 
   7  -2   4   44.20    7.60 
  -7   2   4   46.40    8.80 
   7   2  -4   52.99   10.20 
   7  -2  -4   43.50    8.70 
  -7  -2   4   28.50    7.50 
   0   3  -4   35.20    3.60 
   0  -3   4   34.10    3.70 
   0  -3  -4   32.20    4.00 
   0   3   4   30.40    3.60 
   1  -3   4  522.55   40.50 
  -1   3   4  587.34   40.80 
   1   3  -4  535.15   41.80 
   1   3   4  474.65   41.90 
   1  -3  -4  545.55   41.00 
  -1   3  -4  579.74   40.30 
  -1  -3   4  486.65   41.90 
   2   3  -4  812.12   59.49 
   2  -3   4  878.41   56.79 
  -2  -3  -4  727.23   59.59 
   2   3   4  740.43   59.69 
  -2  -3   4  716.43   59.49 
  -2   3  -4  670.23   57.19 
  -3  -3  -4  844.72   67.89 
   3  -3   4  869.61   65.09 
  -3   3   4  869.51   65.79 
   3   3  -4  881.31   67.39 
   3   3   4  790.52   67.99 
  -3   3  -4  919.91   65.19 
   3   3   4  836.82   67.79 
  -3  -3   4  822.62   67.79 
   4  -3   4   67.99    6.70 
   4  -3   4   70.29    6.90 
   4   3  -4   70.19    9.50 
  -4   3   4   62.89    7.40 
  -4  -3   4   62.59    8.90 
   4  -3  -4   78.69    6.90 
   4   3   4   65.69    9.50 
   5  -3   4   40.90    5.10 
   5   3  -4   32.60    7.30 
   5  -3   4   42.10    5.20 
  -5   3   4   42.50    6.00 
   5  -3  -4   45.70    5.20 
   5   3   4   38.70    8.20 
  -5  -3   4   34.00    7.30 
   6   3  -4   44.80    9.90 
   6  -3   4   52.89    6.50 
   6  -3   4   50.69    6.20 
  -6   3   4   40.40    6.90 
   6   3   4   47.10    9.50 
   6  -3  -4   36.50    7.30 
  -6  -3   4   52.29   10.10 
   7   3  -4    7.90    4.80 
  -7   3   4    9.90    4.80 
   7   3   4    8.30    5.00 
   7  -3  -4   15.50    5.40 
   0   4  -4 4058.19  273.87 
   0  -4   4 3625.54  273.97 
   0   4   4 3723.03  273.97 
   0  -4  -4 3239.68  274.07 
  -1   4   4 3242.18  219.18 
   1  -4   4 2574.84  219.78 
  -1  -4  -4 2519.85  220.58 
   1   4  -4 3138.59  220.68 
   1  -4  -4 2985.60  219.68 
  -1   4  -4 3382.46  218.68 
   1   4   4 2790.82  220.78 
  -1  -4   4 2814.32  220.68 
   2   4  -4 1798.82  133.19 
  -2   4   4 1856.81  130.99 
  -2  -4  -4 1560.94  133.29 
   2   4   4 1703.53  133.59 
   2  -4  -4 1907.71  131.09 
  -2  -4   4 1632.34  133.39 
   3   4  -4  575.04   46.20 
   3   4  -4  558.74   47.00 
  -3  -4  -4  554.84   46.70 
  -3   4   4  566.74   44.00 
   3   4   4  528.75   46.80 
   3  -4  -4  634.54   43.40 
  -3  -4   4  540.55   46.70 
   3   4   4  549.05   47.50 
   4  -4   4  196.98   15.20 
  -4   4   4  173.08   16.60 
   4  -4   4  207.88   15.30 
   4   4  -4  193.28   19.70 
  -4  -4   4  164.68   18.80 
   4   4   4  176.18   19.20 
   4  -4  -4  203.98   15.70 
  -5   4   4   48.40    7.00 
   5   4  -4   65.09    9.40 
   5  -4   4   60.99    5.70 
   5  -4   4   53.49    5.50 
   5   4   4   62.99   10.00 
   5  -4  -4   62.99    8.10 
  -5  -4   4   70.39    9.90 
   6   4  -4   87.99   12.60 
   6  -4   4   80.49    8.00 
  -6   4   4   75.59    9.90 
   6  -4   4   84.09    7.90 
   6  -4  -4   84.09   10.30 
   6   4   4   79.99   12.50 
  -6  -4   4   80.39   12.10 
   6  -4  -4   94.79    8.50 
  -7   4   4   10.70    3.90 
   7   4  -4    5.30    4.80 
   7  -4   4    6.30    2.40 
   7   4   4   15.90    6.90 
   7  -4  -4   10.20    4.50 
   0  -5   4   -0.30    0.60 
   0   5   4    3.70    1.50 
   0  -5  -4   -0.50    0.90 
   0   5  -4    0.20    0.80 
   1  -5   4  147.69   13.00 
  -1  -5  -4  144.69   14.60 
   1   5  -4  157.08   14.30 
  -1   5   4  167.58   13.00 
  -1  -5   4  150.98   14.50 
  -1   5  -4  177.28   12.60 
   1   5   4  153.48   14.70 
   1  -5  -4  142.39   13.40 
  -2  -5  -4  337.87   30.90 
  -2   5   4  396.86   28.20 
   2   5  -4  374.26   30.70 
  -2  -5   4  349.87   30.90 
   2   5   4  355.26   31.10 
   2  -5  -4  354.86   28.50 
  -3   5   4  373.66   29.10 
   3  -5  -4  370.76   28.70 
  -3  -5   4  350.26   32.10 
   3   5   4  375.96   32.50 
  -4   5   4   22.00    3.50 
   4   5  -4   19.60    5.80 
   4  -5  -4   27.10    2.90 
  -4  -5   4   19.20    5.40 
   4   5   4   17.30    5.60 
   5   5  -4  326.77   30.50 
  -5   5   4  297.17   26.00 
   5  -5  -4  321.27   24.40 
   5   5   4  287.57   29.50 
  -5  -5   4  298.57   29.60 
   6   5  -4  101.39   14.50 
  -6   5   4   89.49   11.00 
  -6  -5   4  102.89   14.40 
   6  -5  -4  103.49   12.00 
   6   5   4   92.89   14.10 
   6  -5  -4  109.69    9.40 
   7   5  -4   45.00   10.40 
   7   5   4   48.10   10.60 
   7  -5  -4   47.00    7.80 
   0  -6   4 1547.65  121.69 
   0  -6  -4 1390.76  121.69 
   0   6   4 1684.93  121.79 
   0   6  -4 1737.13  121.49 
   0   6  -4 1641.14  121.99 
  -1  -6  -4  362.96   36.60 
   1   6  -4  448.86   36.60 
  -1   6   4  472.65   34.50 
   1   6  -4  456.65   36.20 
   1  -6   4  438.86   34.60 
   1   6   4  443.36   36.60 
  -1   6  -4  471.45   34.10 
  -1   6  -4  485.45   34.90 
   1  -6  -4  392.96   35.00 
  -1  -6   4  421.26   36.20 
  -2  -6  -4   37.40    6.30 
  -2   6   4   56.89    4.70 
   2   6  -4   51.49   11.20 
   2   6  -4   43.40    6.40 
  -2  -6   4   41.90    8.70 
   2   6   4   48.70    7.40 
   2  -6  -4   43.40    5.10 
   3   6  -4   70.49    9.50 
  -3   6   4   70.89    6.40 
   3   6   4   62.19    9.20 
   3  -6  -4   62.09    6.30 
  -3  -6   4   60.99    8.90 
   4   6  -4    3.60    3.10 
  -4   6   4    6.00    1.80 
   4   6   4    1.60    3.10 
   4  -6  -4    8.90    1.80 
  -4  -6   4    2.10    2.20 
  -5   6   4  222.98   19.60 
   5   6  -4  212.78   23.80 
   5  -6  -4  222.08   18.20 
  -5  -6   4  243.28   24.40 
   5   6   4  232.38   24.10 
   6   6  -4   17.80    5.60 
  -6   6   4   10.80    3.30 
   6  -6  -4   15.70    3.80 
   6   6   4    6.00    5.60 
   6  -6  -4    9.20    2.30 
   7   6  -4   63.69   13.10 
   7   6   4   32.20    9.40 
   0   7  -4   96.79    9.50 
   0  -7   4   84.09    9.10 
   0   7  -4   91.79    9.00 
   0   7   4   86.09    9.10 
   0  -7  -4   67.99    9.00 
  -1  -7  -4   18.70    4.30 
   1   7  -4   18.00    4.20 
   1   7  -4   35.50    7.30 
  -1   7   4   29.70    3.40 
  -1  -7   4   18.60    4.40 
   1  -7  -4   20.40    3.90 
  -1   7  -4   22.20    3.30 
   1   7   4   20.80    4.90 
  -1   7  -4   22.30    3.00 
  -2   7   4  418.86   28.70 
   2   7  -4  382.06   32.60 
   2   7   4  364.06   32.50 
  -2  -7   4  365.46   32.30 
   2  -7  -4  310.57   29.40 
  -3   7   4   86.09    7.70 
   3   7  -4  109.99   12.20 
   3  -7  -4   73.99    7.90 
  -3  -7   4   93.29   11.50 
   3   7   4   77.59   11.00 
  -4   7   4  253.47   21.30 
   4   7  -4  283.07   26.50 
   4   7   4  263.77   26.20 
   4  -7  -4  249.08   20.90 
  -4  -7   4  269.47   26.10 
   5   7  -4  166.58   19.30 
  -5   7   4  148.89   14.10 
   5  -7  -4  158.28   13.20 
  -5  -7   4  162.18   19.10 
   5   7   4  158.78   18.90 
   6   7  -4   31.20    7.90 
  -6   7   4   33.80    5.20 
   6   7   4   29.80    8.70 
   6  -7  -4   25.60    4.80 
   7   7   4   19.50    7.80 
   0   8  -4  458.85   36.10 
   0   8   4  430.96   35.60 
   0  -8   4  423.56   35.70 
   0  -8  -4  376.26   35.60 
   0   8  -4  473.75   35.50 
  -1   8   4  283.37   21.40 
   1   8  -4  284.37   23.40 
  -1  -8  -4  223.18   23.80 
   1   8  -4  253.37   24.30 
  -1   8  -4  267.67   21.00 
  -1   8  -4  269.57   21.80 
  -1  -8   4  214.68   25.40 
   1  -8  -4  228.28   22.00 
   1   8   4  258.57   23.60 
  -2   8   4  273.97   20.30 
   2   8  -4  261.37   24.40 
   2  -8  -4  217.88   21.30 
  -2  -8   4  256.97   24.10 
   2   8   4  265.97   24.50 
   3   8  -4  352.16   30.40 
  -3   8   4  330.47   24.80 
   3  -8  -4  282.57   25.50 
   3   8   4  297.17   29.40 
  -3  -8   4  322.87   29.80 
   4   8  -4   21.60    6.20 
  -4   8   4   17.10    2.90 
   4   8   4   22.60    6.40 
  -4  -8   4   27.70    7.00 
   4  -8  -4   20.40    3.40 
  -5   8   4  123.39   10.90 
   5   8  -4  143.79   16.90 
   5  -8  -4   99.49   10.10 
   5   8   4  128.29   16.30 
  -6   8   4  143.79   13.20 
   6   8  -4  163.68   20.00 
   6  -8  -4  151.78   13.40 
   6   8   4  144.09   19.30 
   0   9  -4  101.29   10.50 
   0   9  -4   96.99   10.40 
   0   9   4   94.29   10.50 
   0  -9  -4   69.39    9.90 
  -1   9   4  111.79    9.90 
   1   9  -4   91.99   11.50 
   1   9   4   86.59   11.50 
  -1   9  -4  100.09   10.10 
   1  -9  -4   76.19   11.50 
  -1   9  -4  110.49    9.60 
  -2   9   4   13.50    2.40 
   2   9  -4   12.70    4.10 
   2   9   4    6.20    4.20 
  -2   9  -4   15.00    1.70 
   2  -9  -4   11.00    3.30 
  -2  -9   4   11.30    4.40 
  -3   9   4  240.88   18.70 
   3   9  -4  273.57   24.90 
   3  -9  -4  202.08   19.60 
   3   9   4  236.68   23.90 
  -4   9   4  194.78   15.50 
   4   9  -4  182.28   21.00 
   4  -9  -4  176.78   15.90 
   4   9   4  181.58   20.60 
   5   9  -4   31.70    9.10 
  -5   9   4   28.50    3.80 
   5   9   4   25.10    7.80 
   5  -9  -4   24.40    3.90 
   6   9  -4    9.80    5.70 
   6   9   4    3.10    5.30 
   0  10   4  394.96   34.60 
   0  10  -4  403.96   35.10 
   0  10  -4  428.86   34.50 
   1  10  -4   49.00    8.00 
  -1  10   4   48.90    7.30 
   1  10   4   52.79    8.30 
  -1  10  -4   63.59    6.40 
  -1  10  -4   42.10    6.60 
   1 -10  -4   45.10    7.00 
   2  10  -4  233.98   22.90 
  -2  10   4  244.18   18.20 
  -2  10  -4  227.98   17.80 
   2  10   4  211.78   22.30 
  -2  10  -4  198.68   17.50 
   2 -10  -4  205.18   19.70 
  -3  10   4   70.99    6.50 
   3  10  -4   68.79   10.80 
   3 -10  -4   68.19    7.90 
   3  10   4   74.39   11.20 
  -4  10   4    0.80    1.30 
   4  10  -4    0.60    2.90 
   4  10   4    2.10    4.10 
   4 -10  -4   -2.60    1.70 
   5  10  -4    8.30    4.80 
   5  10   4   11.30    6.20 
   6  10  -4   30.30    9.10 
   6  10   4   23.20    8.70 
   0  11  -4  111.39   13.60 
   0  11  -4  125.79   13.80 
   0  11   4  138.99   13.80 
   1  11  -4  110.29   13.30 
  -1  11   4  112.99   11.10 
  -1  11  -4  108.49   10.90 
   1  11   4   96.19   13.10 
  -1  11  -4  111.39   11.70 
  -2  11   4    2.60    1.40 
   2  11  -4   -3.20    2.20 
  -2  11  -4    0.70    1.10 
   2 -11  -4    0.80    2.50 
   2  11   4    5.40    3.70 
   3  11  -4   97.49   13.60 
  -3  11   4   94.59    8.50 
   3  11   4   75.19   12.60 
   3 -11  -4  105.09   10.50 
   4  11  -4    8.70    6.20 
  -4  11   4    5.00    1.50 
   4  11   4    5.80    4.20 
   4 -11  -4    2.50    2.70 
   5  11  -4   19.80    8.10 
   5  11   4   28.60    9.00 
   0  12  -4   61.79    9.10 
   0  12   4   61.09    8.90 
   1  12  -4  298.57   30.70 
  -1  12   4  358.06   28.30 
   1  12   4  345.97   31.00 
  -1  12  -4  312.47   28.50 
  -1  12  -4  338.07   27.80 
  -2  12   4    4.50    2.90 
  -2  12   4    5.20    1.80 
   2  12  -4   11.00    4.20 
   2 -12  -4   10.90    3.90 
   2  12   4   -0.20    3.30 
  -2  12  -4    0.40    1.30 
  -2  12  -4    4.00    1.50 
   3  12  -4   12.50    6.50 
  -3  12   4   23.00    3.10 
  -3  12   4   25.90    4.70 
   3 -12  -4   19.60    4.80 
   3  12   4   12.40    5.90 
   4  12  -4   83.29   13.00 
   4  12   4   84.09   13.80 
   5  12  -4   11.50    6.10 
   5  12   4    9.00    6.50 
   0  13  -4   17.50    5.50 
   0  13   4   23.70    5.60 
   1  13  -4  127.19   15.80 
  -1  13   4  140.19   13.20 
  -1  13  -4  120.39   12.90 
   1  13   4  133.99   15.80 
   2  13  -4   34.10    8.70 
  -2  13   4   38.40    4.80 
  -2  13  -4   26.90    4.00 
   2  13   4   48.90    9.50 
  -2  13  -4   41.60    4.40 
   3  13  -4   -3.10    3.80 
  -3  13   4    0.90    1.30 
   3  13   4    2.30    4.60 
   4  13  -4   80.89   13.30 
   4  13   4   60.49   12.90 
   0  14  -4   49.40    9.80 
   0  14   4   60.89    8.70 
   1  14  -4  250.97   26.10 
  -1  14   4  264.57   22.60 
   1  14   4  258.57   25.60 
  -1  14  -4  232.88   22.70 
   2  14  -4    8.50    5.10 
  -2  14   4   15.20    3.20 
   2  14   4   17.90    6.50 
  -2  14  -4   12.50    2.50 
   3  14  -4    8.90    5.00 
  -3  14   4    9.90    2.40 
   3  14   4   -4.30    4.80 
   4  14  -4   38.20   10.40 
   4  14   4   44.50   10.80 
   0  15  -4    8.90    4.30 
   0  15   4    5.40    3.50 
   1  15  -4    8.50    4.80 
  -1  15   4    6.20    3.00 
   1  15   4    1.10    3.80 
  -1  15  -4   -1.50    3.50 
  -2  15   4   65.79    6.80 
   2  15  -4   45.30   11.00 
   2  15   4   42.80   10.50 
   3  15  -4   27.40    8.50 
   3  15   4   24.30    8.90 
   0  16   4    1.40    3.80 
   0  16  -4    5.20    4.70 
  -1  16   4  102.89   10.80 
   1  16  -4   85.49   13.70 
  -1  16  -4   67.69   10.40 
   1  16   4   78.19   12.10 
   0   0   5    0.70    0.40 
   0   0  -5    0.00    0.30 
   1   0  -5  309.07   21.70 
  -1   0  -5  227.78   21.60 
  -1   0   5  280.47   21.90 
   1   0   5  284.77   21.60 
   2   0  -5   22.90    2.80 
  -2   0  -5   11.90    2.80 
   2   0   5   17.20    2.70 
  -2   0   5   17.90    2.80 
   3   0   5  541.85   45.10 
  -3   0   5  550.04   45.70 
   3   0  -5  640.94   45.30 
  -3   0  -5  559.54   45.60 
  -4   0   5   48.00   10.40 
   4   0   5   60.29    8.10 
   4   0   5   70.19    8.40 
  -4   0  -5   73.09    8.50 
   4   0  -5   83.29    8.20 
   5   0   5 1096.59   84.49 
   5   0   5 1093.09   84.09 
  -5   0   5 1015.00   84.49 
  -6   0   5   -0.20    1.90 
   6   0  -5   -0.80    2.30 
   6   0   5    0.60    2.50 
   7   0  -5    8.80    6.10 
   7   0   5    7.90    4.10 
   1  -1   5 1935.61  136.09 
  -1   1   5 1914.31  136.49 
  -1  -1   5 1685.33  136.89 
  -1   1  -5 1674.63  136.29 
   1   1   5 1747.03  136.69 
   1  -1  -5 1962.30  136.39 
  -2   1   5  199.88   17.00 
   2  -1   5  219.28   16.50 
   2   1  -5  233.08   17.40 
  -2  -1  -5  166.48   17.20 
   2   1   5  189.68   17.20 
   2  -1  -5  240.58   16.80 
  -2  -1   5  201.28   17.60 
  -2   1  -5  177.98   16.70 
  -3   1   5    7.10    2.30 
   3  -1   5    9.30    2.30 
   3   1  -5   10.10    2.70 
  -3  -1  -5    7.00    2.70 
  -3   1  -5   10.50    2.60 
  -3  -1   5    4.00    2.10 
   3   1   5   10.30    3.00 
   3  -1  -5   11.40    2.50 
   4  -1   5   97.29   10.20 
   4   1  -5   95.59   10.10 
  -4   1   5   84.69   10.00 
   4  -1   5   95.19    9.70 
  -4  -1  -5   95.89   10.70 
   4   1   5   89.69   10.50 
   4   1   5   85.69   10.50 
  -4  -1   5   93.29   10.70 
   4  -1  -5  101.49    9.50 
  -4   1  -5   86.79    9.90 
  -5   1   5   19.90    4.70 
   5  -1   5   15.70    4.30 
   5   1   5   16.40    4.80 
  -5  -1   5   16.10    4.70 
   6   1  -5    4.90    3.70 
   6  -1   5    3.70    3.20 
  -6   1   5    4.60    3.10 
  -6  -1   5    6.20    3.30 
   6  -1  -5    5.20    2.90 
   6   1   5    0.00    3.20 
   7  -1   5   30.90    6.40 
   7   1  -5   26.30    6.90 
  -7   1   5   23.80    6.50 
  -7  -1   5   24.40    6.80 
   7   1   5   29.50    7.20 
   7  -1  -5   14.40    6.20 
   0  -2   5  692.23   56.39 
   0   2   5  789.62   56.49 
   0  -2  -5  712.33   56.69 
   0   2  -5  776.42   56.19 
  -1   2   5 1398.66   97.39 
   1  -2   5 1387.06   96.99 
   1   2  -5 1290.87   97.89 
   1  -2  -5 1369.06   97.49 
   1   2   5 1205.68   97.99 
  -1  -2   5 1108.59   97.99 
  -2   2   5 1341.87  102.09 
   2   2  -5 1398.16  102.99 
   2  -2   5 1438.76  101.29 
   2   2   5 1233.28  102.99 
  -2  -2   5 1194.58  103.09 
   2  -2  -5 1487.05  101.79 
   3  -2   5 1947.31  146.09 
  -3  -2  -5 1848.02  148.49 
  -3   2   5 1850.31  147.09 
   3   2  -5 2034.90  148.09 
  -3   2  -5 1966.60  146.99 
   3  -2  -5 2257.87  146.59 
  -3  -2   5 1795.92  148.39 
   3   2   5 1862.01  148.29 
  -4   2   5  134.59   15.00 
   4  -2   5  161.98   14.40 
   4  -2   5  172.78   15.20 
  -4  -2  -5  169.18   16.80 
   4   2   5  178.58   17.00 
   4  -2  -5  186.18   16.20 
   4   2   5  152.08   16.60 
  -4  -2   5  154.48   16.50 
  -4   2  -5  186.68   15.40 
   5  -2   5   17.30    4.20 
  -5   2   5   25.20    5.50 
   5  -2   5   31.00    5.00 
   5   2  -5   21.20    5.80 
   5  -2  -5   29.40    5.90 
   5   2   5   24.80    6.30 
  -5  -2   5   29.10    6.70 
   6  -2   5  112.19   11.50 
   6  -2   5   97.19   11.10 
  -6   2   5  105.29   12.30 
   6   2  -5  107.69   14.00 
   6  -2  -5   96.99   12.30 
  -6  -2   5   94.39   13.30 
   6   2   5   96.19   13.10 
  -7   2   5   14.50    5.20 
   7   2  -5   11.20    5.20 
   7  -2   5   28.10    5.00 
   7   2   5   11.80    6.20 
  -7  -2   5   16.20    6.30 
   7  -2  -5   17.80    5.40 
   0  -3   5  729.03   56.89 
   0   3   5  782.32   56.89 
   0   3  -5  778.62   56.59 
   0  -3  -5  684.83   57.09 
   1   3  -5 4485.05  321.07 
   1  -3   5 4269.17  319.87 
  -1   3  -5 4409.56  319.77 
   1  -3  -5 4595.04  320.47 
  -1  -3   5 4033.10  321.27 
   1   3   5 3958.80  321.17 
  -2  -3  -5  919.51   87.29 
   2  -3   5 1120.49   85.79 
  -2   3   5 1165.78   86.09 
   2   3  -5 1241.98   87.69 
   2   3   5 1080.19   87.69 
   2  -3  -5 1285.77   85.89 
   3   3  -5  457.35   37.00 
   3  -3   5  496.35   34.30 
  -3  -3  -5  443.66   37.70 
  -3   3   5  446.86   35.60 
  -3   3  -5  389.96   37.00 
   3   3   5  438.36   37.50 
  -3  -3   5  351.66   41.00 
   3  -3  -5  514.05   35.00 
  -4   3   5   23.90    4.50 
   4  -3   5   22.50    3.50 
   4  -3   5   22.90    3.00 
  -4  -3   5   27.10    6.20 
   4   3   5   17.60    5.20 
   4  -3  -5   25.60    3.40 
   5   3  -5  123.29   14.50 
  -5   3   5  110.09   12.10 
   5  -3   5  115.19   10.60 
   5  -3   5  116.09   11.10 
   5   3   5  119.29   14.30 
  -5  -3   5  109.59   13.70 
   6  -3   5  112.49   10.80 
   6   3  -5  108.59   23.00 
  -6   3   5   92.29   12.00 
   6  -3   5  114.09   10.90 
   6   3   5  114.89   14.40 
   6  -3  -5  115.09   12.90 
  -6  -3   5   98.99   15.60 
   7   3  -5   19.90    6.70 
   7  -3   5   23.70    6.20 
  -7   3   5   19.70    5.50 
   7   3   5   22.40    7.20 
   7  -3  -5   22.40    5.90 
  -7  -3   5   17.10    6.30 
   0  -4  -5 7801.42  663.53 
   0   4  -5 9999.00  663.13 
  -1  -4  -5  192.08   19.40 
  -1   4   5  256.57   18.20 
   1  -4   5  225.48   18.10 
   1   4  -5  242.58   19.30 
  -1  -4   5  212.98   19.40 
   1   4   5  217.78   19.50 
   1  -4  -5  232.68   18.70 
  -2   4   5  139.09   10.90 
   2   4  -5  133.99   14.00 
  -2  -4  -5  107.09   14.00 
   2  -4   5  135.79   10.10 
  -2   4  -5  107.19   10.10 
   2  -4  -5  139.09   10.90 
   2   4   5  124.79   12.90 
  -2  -4   5  124.99   12.80 
   3  -4   5  327.27   25.70 
   3   4  -5  325.87   29.70 
  -3   4   5  322.77   26.60 
  -3  -4  -5  312.17   28.90 
   3  -4  -5  364.66   26.20 
   3   4   5  334.67   29.20 
  -3  -4   5  327.97   29.30 
   4  -4   5  186.18   14.90 
  -4   4   5  178.18   16.30 
   4  -4   5  177.68   14.70 
  -4  -4   5  158.38   18.20 
   4   4   5  181.88   18.90 
   4  -4  -5  209.38   15.40 
   5  -4   5  482.35   36.90 
   5  -4   5  501.45   37.50 
   5   4  -5  506.65   43.30 
  -5   4   5  437.56   39.30 
   5  -4  -5  542.05   38.00 
  -5  -4   5  409.36   41.80 
   5   4   5  474.25   42.40 
   6   4  -5   25.00    7.10 
   6  -4   5   29.80    3.70 
  -6   4   5   19.60    5.40 
   6  -4   5   24.50    3.10 
  -6  -4   5   28.30    7.60 
   6  -4  -5   23.20    5.40 
   6   4   5   10.50    5.70 
   7  -4   5   55.69    5.70 
  -7   4   5   50.49    8.20 
   7   4  -5   52.59   10.90 
   7  -4  -5   48.70    9.00 
   7   4   5   50.79   10.60 
  -7  -4   5   45.20   10.90 
   0  -5  -5  325.87   30.60 
   0   5  -5  420.06   30.20 
   0   5   5  399.16   30.50 
   0  -5   5  369.16   30.50 
   1  -5   5 1140.79   86.69 
   1   5  -5 1289.07   88.29 
  -1  -5  -5  998.10   88.19 
  -1   5   5 1277.67   86.59 
  -1   5  -5 1255.47   85.99 
   1  -5  -5 1034.50   87.09 
   1   5   5 1093.99   88.29 
  -1  -5   5 1050.49   88.19 
   2   5  -5  349.07   28.70 
  -2   5   5  364.76   26.30 
  -2  -5  -5  323.17   29.00 
  -2  -5   5  302.97   28.70 
  -2   5  -5  319.37   25.50 
   2  -5  -5  344.87   26.70 
   2   5   5  343.97   29.30 
   3   5  -5   60.59    8.60 
  -3   5   5   59.19    6.20 
   3   5   5   60.99    8.90 
   3  -5  -5   65.89    6.10 
  -3  -5   5   64.99    8.70 
  -4   5   5  223.58   19.70 
   4   5  -5  245.48   23.50 
   4  -5  -5  248.28   18.80 
   4   5   5  221.48   22.80 
  -4  -5   5  209.48   22.50 
   5   5  -5   18.30    5.80 
  -5   5   5   23.70    4.50 
   5   5   5   26.80    7.00 
   5  -5  -5   20.30    3.10 
  -5  -5   5   22.00    6.10 
   6   5  -5   21.10    6.70 
  -6   5   5   14.10    4.40 
  -6  -5   5   17.50    5.40 
   6   5   5   21.40    6.90 
   6  -5  -5   20.80    3.40 
  -7   5   5   88.69   11.90 
   7   5  -5   85.49   14.40 
   7   5   5   93.79   14.80 
   7  -5  -5  121.09   12.80 
   0  -6   5  119.99   12.00 
   0   6   5  144.49   12.20 
   0  -6  -5  106.49   12.10 
   0   6  -5  136.59   11.70 
   1   6  -5  226.88   19.10 
   1  -6   5  205.48   17.80 
  -1   6   5  245.58   17.80 
  -1  -6  -5  193.48   19.30 
  -1   6  -5  229.18   17.10 
   1  -6  -5  187.68   18.20 
   1   6   5  212.08   19.50 
  -1  -6   5  202.38   19.30 
  -2   6   5   76.59    6.40 
   2   6  -5   76.09    8.70 
   2   6  -5   72.09    9.00 
  -2  -6   5   54.79    8.30 
   2   6   5   65.59    8.90 
   2  -6  -5   59.99    6.90 
   3   6  -5  323.47   30.30 
  -3   6   5  354.06   26.60 
   3  -6  -5  334.87   26.50 
   3   6   5  328.67   30.20 
  -3  -6   5  313.37   30.00 
  -4   6   5   22.70    3.40 
   4   6  -5   15.90    4.80 
   4   6   5   15.60    5.30 
   4  -6  -5   18.80    2.80 
  -4  -6   5   13.80    4.80 
  -5   6   5   39.70    5.60 
   5   6  -5   26.20   10.50 
   5   6   5   41.80    8.90 
   5  -6  -5   39.50    4.50 
   6   6  -5   40.90   10.00 
  -6   6   5   42.10    6.50 
   6  -6  -5   44.90    5.00 
   6   6   5   43.10    9.40 
  -6  -6   5   33.10    8.10 
  -7   6   5   10.00    4.20 
   7   6  -5   -0.90    4.50 
   7   6   5    7.80    6.00 
   7  -6  -5    7.20    4.10 
   0   7  -5   23.20    3.50 
   0   7  -5   23.20    4.60 
   0  -7   5   14.70    3.70 
   0   7   5   18.20    3.80 
   0  -7  -5   11.30    4.40 
  -1  -7  -5  111.39   14.00 
  -1   7   5  156.98   12.80 
   1   7  -5  140.29   14.60 
   1   7  -5  145.99   14.20 
   1  -7   5  140.89   12.90 
   1   7   5  141.99   14.60 
  -1   7  -5  164.58   12.30 
   1  -7  -5  133.69   13.50 
  -1  -7   5  141.99   14.50 
  -1   7  -5  158.38   13.30 
  -2   7   5  231.18   16.50 
   2   7  -5  216.58   20.10 
   2  -7  -5  164.58   17.00 
  -2  -7   5  201.78   19.60 
   2   7   5  191.38   19.80 
   3   7  -5   31.30    6.90 
  -3   7   5   30.30    3.30 
   3   7   5   21.20    5.60 
  -3  -7   5   20.60    5.80 
   3  -7  -5   19.10    3.60 
  -4   7   5   99.79    9.70 
   4   7  -5  107.69   13.50 
  -4  -7   5   91.79   12.90 
   4  -7  -5  105.09    9.50 
   4   7   5  111.09   14.00 
  -5   7   5   11.50    2.90 
   5   7  -5   10.70    4.60 
   5   7   5    3.30    4.50 
   5  -7  -5    7.40    2.10 
  -5  -7   5    7.00    4.50 
   6   7  -5   50.39   10.70 
  -6   7   5   54.79    7.00 
   6  -7  -5   55.79    7.30 
   6   7   5   46.10   11.20 
   7   7  -5    8.50    5.00 
   7   7   5   10.70    7.10 
   0  -8  -5   38.40    6.20 
   0   8  -5   48.20    6.30 
   0   8  -5   50.39    6.00 
   0  -8   5   41.60    6.10 
   0   8   5   40.30    8.10 
   1   8  -5  211.88   21.50 
   1   8  -5  224.28   20.20 
  -1   8   5  230.58   18.50 
  -1   8  -5  230.98   19.20 
   1   8   5  208.68   20.60 
  -1   8  -5  225.28   18.00 
  -1  -8   5  188.38   20.20 
   2   8  -5  166.98   17.50 
  -2   8   5  175.38   13.60 
   2   8   5  152.38   17.00 
   2  -8  -5  136.79   14.60 
  -2  -8   5  165.88   17.20 
  -2   8  -5  160.98   13.20 
  -2   8  -5  171.38   12.60 
   3   8  -5  133.99   14.80 
  -3   8   5  115.29    9.90 
  -3  -8   5  102.39   13.40 
   3   8   5  125.29   14.60 
   3  -8  -5   98.49   10.40 
   4   8  -5    2.10    2.40 
  -4   8   5    1.70    1.30 
   4  -8  -5    0.40    1.60 
   4   8   5   -0.20    2.50 
  -4  -8   5    1.40    2.50 
  -5   8   5    3.70    2.20 
   5   8  -5    4.20    3.70 
   5   8   5   -0.60    3.20 
   5  -8  -5    2.10    2.00 
  -5  -8   5    4.20    3.50 
   6   8  -5   74.79   11.40 
  -6   8   5   44.00    6.60 
   6  -8  -5   53.89    6.90 
   6   8   5   52.99   12.40 
   0   9   5  320.47   27.00 
   0   9  -5  308.27   27.20 
   0  -9   5  299.87   27.10 
   0   9  -5  319.97   27.50 
   1   9  -5   62.79    9.00 
  -1   9   5   65.29    7.00 
   1   9   5   68.89    9.20 
  -1   9  -5   74.09    7.00 
  -1  -9   5   61.49    8.80 
  -1   9  -5   60.79    7.40 
   1  -9  -5   59.79    8.10 
  -2   9   5  476.95   32.90 
   2   9  -5  437.86   37.50 
   2  -9  -5  354.36   33.90 
  -2   9  -5  398.16   34.20 
   2   9   5  410.36   37.00 
  -2   9  -5  451.45   31.70 
  -2  -9   5  372.96   36.50 
  -3   9   5   50.99    5.00 
   3   9  -5   53.89    8.80 
   3   9   5   48.00    9.50 
   3  -9  -5   35.10    5.70 
  -3  -9   5   54.79    8.70 
  -4   9   5   10.20    2.40 
   4   9  -5    5.00    4.00 
   4   9   5   11.40    4.90 
  -4  -9   5    9.10    4.10 
   4  -9  -5   11.60    2.90 
  -5   9   5   32.90    4.80 
   5   9  -5   28.70    7.70 
   5  -9  -5   36.90    5.10 
   5   9   5   34.10    8.80 
   6   9  -5   11.70    6.10 
   6   9   5   12.70    6.90 
   0  10  -5  375.56   35.20 
   0  10  -5  421.26   33.60 
   0  10   5  400.46   34.00 
  -1  10   5  144.29   12.90 
   1  10  -5  121.89   14.80 
  -1  10  -5  152.18   13.80 
   1  10   5  152.18   15.60 
   1 -10  -5  103.89   13.20 
  -1  10  -5  141.49   12.50 
  -2  10   5  808.72   56.79 
   2  10  -5  748.73   61.89 
  -2  10  -5  815.02   55.89 
   2 -10  -5  641.34   58.19 
   2  10   5  722.53   61.29 
  -2  10  -5  676.63   56.19 
   3  10  -5   36.90    7.80 
  -3  10   5   35.80    4.00 
   3  10   5   36.40   11.70 
   3 -10  -5   26.40    5.20 
   4  10  -5   81.89   12.30 
  -4  10   5   79.99    7.60 
   4 -10  -5   69.39    8.30 
   4  10   5   70.29   11.60 
   5  10  -5   18.80    6.50 
  -5  10   5    9.70    2.30 
   5  10   5    4.90    5.40 
   6  10  -5   13.20    6.10 
   6  10   5    6.80    6.10 
   0  11  -5  255.37   25.10 
   0  11   5  290.87   25.00 
  -1  11   5  711.53   51.39 
   1  11  -5  648.04   54.39 
   1  11   5  606.44   53.69 
  -1  11  -5  644.14   50.69 
  -1  11  -5  609.94   51.69 
  -2  11   5  140.59   11.90 
   2  11  -5  129.59   16.00 
   2 -11  -5  114.49   13.30 
   2  11   5  129.59   15.70 
  -2  11  -5  144.09   10.80 
  -2  11  -5  125.19   11.40 
   3  11  -5   15.30    5.50 
  -3  11   5   14.90    2.70 
   3  11   5   17.00    5.80 
   4  11  -5   27.00    8.20 
  -4  11   5   21.80    3.50 
   4  11   5   24.20    7.30 
   4 -11  -5   18.30    4.50 
   5  11  -5   -3.30    3.60 
   5  11   5   11.00    5.00 
   0  12   5   10.10    3.90 
   0  12  -5    9.80    4.20 
   1  12  -5  105.99   13.50 
  -1  12   5  107.99   10.90 
  -1  12  -5  101.39   10.50 
   1  12   5  104.89   13.10 
  -1  12  -5  101.49   11.60 
  -2  12   5  256.97   19.90 
   2  12  -5  188.88   23.90 
  -2  12  -5  234.68   19.20 
  -2  12  -5  246.18   18.70 
   2  12   5  226.88   24.40 
   3  12  -5   76.29   12.60 
  -3  12   5   86.99    7.90 
   3  12   5   99.49   13.70 
   3 -12  -5   72.79    9.70 
   4  12  -5   96.59   14.30 
  -4  12   5   86.99    8.30 
   4  12   5   73.89   12.90 
   5  12  -5   51.59   12.10 
   5  12   5   64.29   13.00 
   0  13   5   23.90    5.70 
   0  13  -5   24.40    6.20 
   1  13  -5   22.20    7.20 
  -1  13  -5   30.40    5.20 
  -2  13   5    9.90    2.40 
   2  13  -5    8.00    4.70 
  -2  13  -5    4.80    1.80 
   2  13   5   -0.60    3.50 
  -2  13  -5    8.50    1.90 
   3  13  -5   -3.40    3.40 
   3  13   5    2.20    3.60 
   4  13  -5    2.40    4.70 
   4  13   5   19.80    7.60 
   0  14   5   48.20    7.90 
   0  14  -5   41.50    8.80 
  -1  14   5   86.69    9.30 
   1  14  -5   75.69   11.70 
  -1  14  -5   62.19    9.20 
   1  14   5   64.69   11.10 
   2  14  -5   38.30    9.00 
  -2  14   5   38.70    5.00 
   2  14   5   28.70    7.90 
  -2  14  -5   36.10    4.40 
   3  14  -5   92.59   14.70 
  -3  14   5   89.89    8.60 
   3  14   5   91.09   14.20 
   0  15   5    8.10    3.60 
   0  15  -5    7.00    4.70 
   1  15  -5   50.39   10.80 
  -1  15   5   61.29    8.00 
   1  15   5   73.39   11.00 
  -1  15  -5   48.00    8.50 
   2  15  -5   14.20    6.10 
  -2  15   5   15.30    3.40 
   2  15   5   17.40    6.40 
   0  16  -5   26.50    7.20 
   0  16   5   22.50    6.40 
   0   0   6   21.80    2.60 
   0   0  -6   25.40    2.80 
   1   0  -6 2601.44  178.38 
  -1   0  -6 2062.79  178.38 
  -1   0   6 2382.46  178.58 
   1   0   6 2478.55  178.18 
  -2   0   6  279.47   23.90 
   2   0   6  283.07   23.40 
   2   0  -6  311.27   23.50 
   3   0   6 1673.13  126.89 
  -3   0   6 1733.93  127.69 
  -3   0  -6 1610.14  127.39 
   4   0  -6   65.39    7.40 
   4   0   6   61.29    7.70 
   4   0   6   64.39    8.20 
  -4   0   6   63.09    8.00 
  -4   0  -6   61.79    8.00 
  -5   0  -6  540.35   43.50 
   5   0   6  520.95   43.40 
  -5   0   6  466.35   43.20 
   5   0   6  529.25   42.70 
   6   0   6   49.60    8.20 
   6   0  -6   65.79    9.40 
  -6   0   6   42.20    8.60 
   7   0  -6    2.30    3.30 
   7   0   6    1.20    3.80 
  -7   0   6    0.90    2.80 
   0   1   6  260.27   20.20 
   0  -1   6  260.67   20.20 
   0  -1  -6  245.78   20.40 
   0   1  -6  257.37   20.10 
   1   1  -6  310.87   25.20 
   1  -1   6  326.77   24.80 
  -1   1   6  316.87   25.20 
   1   1   6  329.57   25.40 
   1  -1  -6  356.76   25.20 
  -1   1  -6  296.67   25.00 
  -1  -1   6  304.57   25.60 
   2  -1   6  475.65   35.30 
   2   1  -6  463.75   36.10 
  -2   1   6  454.15   36.00 
  -2  -1   6  403.66   36.30 
   2  -1  -6  496.35   35.60 
   2   1   6  441.96   36.20 
  -3  -1  -6  293.27   27.10 
   3   1  -6  347.77   26.80 
   3  -1   6  347.57   26.00 
  -3   1   6  322.07   26.80 
  -3   1  -6  303.17   26.50 
  -3  -1   6  299.57   27.20 
   3  -1  -6  361.66   26.20 
   3   1   6  290.97   26.70 
   4  -1   6 1054.29   82.39 
   4  -1   6 1105.59   81.49 
  -4   1   6 1010.20   82.49 
  -4  -1  -6 1093.59   83.39 
  -4  -1   6 1012.20   83.19 
  -4   1  -6 1144.19   82.59 
   4   1   6 1054.99   82.69 
   4   1   6  977.40   83.09 
   5  -1   6   90.19   10.30 
  -5   1   6   82.69   10.80 
   5  -1   6  109.19   11.20 
   5   1   6   91.79   11.30 
  -5  -1   6   94.19   11.80 
  -6   1   6   -2.00    2.00 
   6  -1   6   -2.20    2.10 
   6   1  -6    0.00    2.30 
  -6  -1   6    1.20    2.60 
   6   1   6    5.50    3.40 
   7   1  -6   96.89   14.00 
   7  -1   6  128.99   13.50 
  -7   1   6  112.79   15.00 
   7   1   6  129.89   14.80 
  -7  -1   6   86.99   13.50 
   0  -2  -6   14.40    2.40 
   0  -2   6   13.40    2.10 
   0   2  -6   17.10    2.10 
   0   2   6   18.10    2.30 
   1   2  -6   94.89    9.00 
   1  -2   6  104.49    8.40 
  -1  -2   6   97.99    9.50 
   1  -2  -6  108.09    8.90 
  -1   2  -6  100.29    8.50 
   2  -2   6 1176.08   81.19 
   2   2  -6 1101.29   82.79 
  -2   2   6 1090.29   82.09 
   2   2   6 1011.40   82.89 
  -2  -2   6 1008.50   83.19 
   3  -2   6 1022.10   73.59 
   3   2  -6 1018.40   75.59 
  -3   2   6  957.50   74.89 
   3   2   6  939.21   75.79 
  -3   2  -6  919.61   74.49 
  -4   2   6   43.40    6.10 
   4  -2   6   48.80    5.90 
  -4  -2  -6   48.90    6.80 
   4  -2   6   43.30    5.00 
   4   2   6   36.40    7.20 
   4   2   6   29.90    6.80 
  -4  -2   6   25.40    6.20 
  -4   2  -6   42.00    5.60 
   4  -2  -6   45.40    5.10 
   5  -2   6  844.62   63.59 
  -5   2   6  746.63   64.09 
   5  -2   6  793.72   62.49 
   5   2   6  833.32   65.59 
  -5  -2   6  800.62   65.99 
  -6   2   6    3.20    3.10 
   6  -2   6    3.80    3.10 
   6  -2   6    4.10    3.60 
   6   2  -6    4.20    3.70 
   6   2   6   11.00    4.30 
  -6  -2   6    5.20    3.40 
   7   2  -6    0.80    3.90 
  -7   2   6   -5.70    2.80 
   7  -2   6   -1.00    2.50 
   7  -2  -6   -1.30    3.40 
  -7  -2   6   -3.00    3.20 
   7   2   6    2.20    4.10 
   0  -3   6  346.57   28.60 
   0  -3  -6  338.67   29.00 
   0   3  -6  391.66   28.30 
   0   3   6  372.56   28.60 
   1   3  -6 2869.01  216.78 
  -1   3   6 3188.38  216.18 
   1  -3   6 2718.13  215.78 
  -1  -3   6 2666.53  217.18 
  -1   3  -6 2990.60  215.58 
   1   3   6 2779.62  216.98 
   1  -3  -6 3011.00  216.48 
  -2   3   6 1001.10   77.39 
   2  -3   6 1073.09   76.49 
   2   3  -6 1037.90   78.59 
  -2  -3   6  918.81   78.89 
   2  -3  -6 1091.09   77.29 
   2   3   6  976.80   78.89 
  -3   3   6  507.15   40.60 
  -3  -3  -6  439.56   41.90 
   3   3  -6  577.24   42.10 
   3  -3   6  541.85   39.10 
  -3   3  -6  479.35   40.00 
   3  -3  -6  567.24   39.90 
  -3  -3   6  472.75   42.30 
  -4   3   6  138.99   14.00 
   4  -3   6  147.39   13.50 
   4  -3   6  157.68   12.50 
   4   3   6  130.29   15.60 
   4  -3  -6  172.68   13.30 
  -4   3  -6  154.48   13.70 
  -4  -3   6  139.09   15.70 
   5   3  -6   81.89   11.60 
   5  -3   6   85.49    8.70 
  -5   3   6   74.99    9.30 
   5  -3   6   80.49    7.80 
  -5  -3   6   86.89   11.40 
   5   3   6   78.89   11.10 
   6  -3   6  117.39   11.60 
  -6   3   6  110.69   13.00 
   6   3  -6  115.69   15.30 
   6  -3   6  124.49   11.10 
   6   3   6  106.19   14.40 
  -6  -3   6  111.09   15.10 
  -7   3   6   28.10    6.30 
   7   3  -6   19.00    6.60 
   7   3   6   25.50    7.40 
   7  -3  -6   21.40    5.60 
  -7  -3   6   23.90    7.10 
   0  -4   6  641.44   50.39 
   0  -4  -6  556.54   50.49 
   0   4  -6  707.83   49.90 
   0   4   6  688.63   50.29 
   1  -4   6  617.34   49.70 
   1   4  -6  652.73   50.79 
  -1   4   6  685.63   49.80 
   1  -4  -6  660.93   50.39 
  -1  -4   6  595.94   51.09 
  -1   4  -6  699.83   49.30 
   1   4   6  633.34   51.09 
   2  -4   6  218.98   16.30 
   2   4  -6  226.08   18.70 
  -2  -4  -6  176.08   18.70 
  -2   4   6  218.28   17.00 
   2   4   6  204.28   19.10 
  -2   4  -6  195.28   16.40 
   2  -4  -6  225.98   17.20 
  -2  -4   6  191.18   18.90 
   3  -4   6  452.85   31.70 
  -3   4   6  406.96   33.10 
   3  -4  -6  454.05   32.70 
   3   4   6  380.76   35.30 
  -3   4  -6  425.56   32.50 
  -3  -4   6  351.56   35.00 
   4  -4   6  561.64   42.10 
  -4   4   6  523.25   44.40 
   4  -4  -6  627.04   43.40 
  -4  -4   6  529.45   47.10 
   4   4   6  531.05   46.90 
   5  -4   6   24.60    3.70 
   5   4  -6   15.00    5.50 
  -5   4   6   27.50    5.40 
   5  -4   6   31.50    3.10 
   5   4   6   28.40    6.90 
  -5  -4   6   31.50    7.50 
   5  -4  -6   31.00    4.30 
   6   4  -6   34.30    8.40 
  -6   4   6   27.40    6.30 
   6  -4   6   40.50    4.90 
   6  -4   6   43.20    4.20 
   6   4   6   43.00   15.00 
  -6  -4   6   33.50    8.20 
  -7   4   6   44.80    8.30 
   7   4  -6   52.29   10.60 
   7   4   6   46.70   10.00 
  -7  -4   6   38.20    9.20 
   7  -4  -6   55.79    8.60 
   0   5  -6  939.11   71.39 
   0   5   6  931.51   71.79 
  -1  -5  -6 1276.87  117.29 
  -1   5   6 1711.83  114.09 
   1   5  -6 1645.84  115.39 
   1  -5   6 1507.75  114.09 
   1   5   6 1565.84  115.69 
   1  -5  -6 1401.26  114.59 
  -1  -5   6 1445.66  115.69 
   2  -5   6   95.19    8.50 
  -2   5   6  109.09    8.70 
   2   5  -6  100.99   10.30 
   2   5   6   79.29   10.50 
  -2  -5   6   81.89   13.50 
  -2   5  -6   91.79    7.90 
   2  -5  -6  102.79    9.10 
  -3   5   6  183.38   15.50 
   3   5   6  175.78   18.30 
   3  -5  -6  193.28   15.30 
  -3  -5   6  168.68   18.10 
   4   5  -6  202.48   20.70 
  -4   5   6  201.68   17.30 
   4  -5  -6  175.38   18.30 
   4   5   6  210.18   20.70 
  -4  -5   6  192.78   20.20 
   5   5  -6  110.79   14.10 
  -5   5   6   87.49   12.40 
   5   5   6   94.19   13.40 
  -5  -5   6  104.99   13.50 
   5  -5  -6  103.09    9.30 
   6   5  -6    7.20    4.40 
  -6   5   6    6.10    3.00 
   6   5   6    9.50    5.10 
  -6  -5   6    7.30    4.30 
   7   5  -6    4.30    5.10 
  -7   5   6    6.50    3.90 
   7  -5  -6   11.80    4.10 
   7   5   6   -2.70    4.30 
  -7  -5   6   -3.60    3.40 
   0   6   6   47.00    5.40 
   0   6  -6   47.00    5.00 
   0  -6  -6   28.70    6.40 
   0  -6   6   33.80    5.10 
  -1  -6  -6  100.99   12.70 
  -1   6   6  153.18   11.60 
   1  -6   6  126.89   11.70 
   1   6   6  143.29   14.00 
  -1   6  -6  146.49   10.90 
   1  -6  -6  106.79   11.90 
  -1  -6   6  122.79   12.90 
   2   6  -6  311.27   29.10 
  -2   6   6  354.26   24.40 
  -2   6  -6  302.57   23.30 
  -2  -6   6  287.77   27.10 
   2   6   6  305.07   27.30 
   2  -6  -6  268.37   24.70 
   3   6  -6  560.64   47.70 
  -3   6   6  558.64   43.50 
   3  -6  -6  552.24   43.50 
   3   6   6  570.54   47.40 
  -3  -6   6  556.84   47.30 
   4   6  -6  517.55   44.10 
  -4   6   6  471.05   39.20 
   4  -6  -6  491.95   38.60 
   4   6   6  510.05   43.30 
  -4  -6   6  487.35   43.40 
   5   6  -6  137.49   16.70 
  -5   6   6  122.49   12.70 
   5   6   6  120.39   19.50 
   5  -6  -6  136.09   11.60 
  -5  -6   6  125.69   16.10 
  -6   6   6   29.00    5.50 
   6   6  -6   33.50    8.60 
  -6  -6   6   24.50    7.50 
   6   6   6   20.30    7.30 
  -7   6   6   12.20    4.30 
   7   6  -6   17.50    6.50 
   7   6   6   15.50    6.70 
   7  -6  -6   14.80    4.60 
   0  -7  -6  610.74   56.79 
   0   7   6  772.82   56.69 
   0  -7   6  699.23   56.89 
   0   7  -6  791.92   56.29 
   1   7  -6   20.20    4.10 
   1  -7   6   24.90    3.50 
  -1  -7  -6   19.00    5.50 
  -1   7   6   19.40    3.00 
   1   7   6   21.90    5.10 
  -1   7  -6   27.10    3.80 
  -1  -7   6   21.40    4.80 
  -1   7  -6   25.00    2.90 
   1  -7  -6   20.60    5.40 
   2   7  -6  109.69   12.40 
   2  -7   6   93.89   10.40 
  -2   7   6  120.29    9.30 
  -2   7  -6   99.69    8.20 
   2   7   6   92.99   11.90 
   2  -7  -6  100.09   10.10 
  -2  -7   6   99.79   11.80 
  -3   7   6   46.30    5.00 
   3   7  -6   53.79    8.40 
  -3  -7   6   47.70    7.90 
   3  -7  -6   45.90    5.50 
   3   7   6   35.70    7.70 
   4   7  -6   73.89   11.90 
  -4   7   6   97.99    9.10 
   4   7   6   97.69   12.60 
   4  -7  -6   88.89    8.60 
  -4  -7   6   94.19   12.70 
  -5   7   6   49.20    6.30 
   5   7  -6   49.60   10.50 
   5  -7  -6   46.70    5.50 
   5   7   6   44.90   10.50 
  -5  -7   6   45.50   10.20 
   6   7  -6   13.00    5.10 
  -6  -7   6   28.80    8.00 
   6   7   6   20.00    6.90 
   7   7  -6   17.40    7.50 
   0   8   6   57.69    6.90 
   0   8  -6   52.29    7.00 
   0  -8  -6   49.00    7.20 
   0  -8   6   49.20    6.80 
   0   8  -6   51.49    6.30 
  -1   8   6  190.38   15.50 
   1   8  -6  204.68   17.40 
   1  -8   6  164.78   15.80 
   1   8  -6  179.48   17.90 
   1  -8  -6  147.39   16.20 
   1   8   6  174.78   17.60 
  -1   8  -6  183.98   16.20 
  -1  -8   6  169.18   17.40 
  -1   8  -6  182.78   14.80 
   2   8  -6  381.06   35.20 
  -2   8   6  430.56   31.30 
  -2  -8   6  377.46   34.90 
  -2   8  -6  394.26   30.10 
   2   8   6  366.26   34.80 
  -2   8  -6  412.06   31.40 
  -3   8   6  278.27   22.10 
   3   8  -6  302.37   27.50 
  -3  -8   6  280.07   26.80 
   3  -8  -6  233.68   22.70 
   3   8   6  299.17   27.10 
  -4   8   6  256.27   19.60 
   4  -8  -6  204.98   19.30 
   5   8  -6  127.29   16.10 
  -5   8   6   98.89   10.70 
  -5  -8   6  106.09   15.20 
   5   8   6  111.79   15.50 
   6   8  -6   12.60    7.00 
  -6   8   6   21.10    4.60 
   6   8   6   33.30    8.90 
   0   9  -6    3.80    2.10 
   0  -9   6    5.90    2.40 
   0   9  -6    4.10    2.20 
   0   9   6    3.50    2.40 
  -1   9   6  156.08   12.70 
   1   9  -6  133.69   15.00 
  -1   9  -6  127.69   12.90 
  -1  -9   6  117.09   14.10 
  -1   9  -6  133.59   11.80 
   1   9   6  126.89   14.40 
  -2   9   6  494.05   33.10 
   2   9  -6  433.26   37.70 
  -2  -9   6  394.26   36.90 
   2  -9  -6  338.77   34.00 
  -2   9  -6  419.26   32.80 
   2   9   6  416.56   37.10 
  -3   9   6   88.19    8.30 
   3   9  -6  111.89   13.70 
  -3  -9   6   98.39   12.80 
   3  -9  -6   76.69   10.00 
   3   9   6   94.79   12.60 
   4   9  -6    3.80    3.00 
  -4   9   6    4.60    1.70 
   4   9   6   -0.20    3.60 
  -4  -9   6    4.90    3.40 
   4  -9  -6    0.40    2.10 
  -5   9   6   33.60    5.10 
   5   9  -6   39.00    9.30 
  -5  -9   6   39.10    9.40 
   5   9   6   39.80    8.80 
  -6   9   6   49.10    7.10 
   6   9   6   55.69   11.40 
   0  10  -6   20.80    5.10 
   0  10  -6   13.20    3.70 
   0  10   6   20.00    4.50 
   1  10  -6  119.39   14.20 
  -1  10   6  129.49   11.90 
  -1  10  -6  114.89   12.20 
  -1  10  -6  125.49   11.20 
  -1 -10   6  114.89   13.90 
   1  10   6  124.59   14.10 
  -2  10   6   21.90    3.00 
   2  10  -6   14.50    5.00 
  -2  10  -6   15.60    1.90 
  -2 -10   6   14.70    5.00 
   2  10   6   16.40    5.20 
   2 -10  -6   10.60    3.70 
  -2  10  -6   11.90    2.70 
   3  10  -6   50.89   10.10 
  -3  10   6   43.10    4.90 
   3  10   6   41.10    9.00 
   3 -10  -6   43.00    6.40 
  -3 -10   6   46.60   10.00 
   4  10  -6    3.60    4.00 
  -4  10   6    7.60    2.30 
   4  10   6    3.90    4.00 
  -4 -10   6    8.30    4.40 
   4 -10  -6    8.80    3.50 
   5  10  -6   87.69   14.40 
  -5  10   6   96.99    9.50 
   5  10   6   98.49   14.80 
   6  10  -6   -0.50    3.70 
   6  10   6    2.20    4.80 
   0  11   6   68.09    8.80 
   0  11  -6   66.59    9.10 
   1  11  -6   18.50    5.70 
  -1  11   6   21.30    4.20 
   1  11   6   17.10    5.00 
  -1  11  -6   11.30    3.60 
  -1  11  -6   13.60    3.30 
   2  11  -6    4.20    3.40 
  -2  11   6    3.70    1.70 
  -2  11  -6    2.70    1.60 
   2  11   6    3.10    3.50 
  -2  11  -6    4.00    1.10 
   3  11  -6   57.49   11.60 
   3  11   6   74.09   11.20 
   3 -11  -6   56.29    8.00 
  -4  11   6   63.49    6.80 
   4  11  -6   61.79   12.30 
   4  11   6   62.19   12.20 
   5  11  -6   11.40    5.20 
  -5  11   6    8.60    2.90 
   5  11   6    1.00    5.10 
   0  12  -6  493.95   44.40 
   0  12   6  547.15   43.90 
  -1  12   6   10.50    2.90 
   1  12  -6   14.60    5.10 
  -1  12  -6   11.30    2.80 
   1  12   6    6.10    4.10 
  -1  12  -6    3.10    3.10 
  -2  12   6   88.89    8.30 
   2  12  -6   85.19   12.70 
   2  12   6   67.69   11.20 
  -2  12  -6   80.59    7.00 
  -2  12  -6   78.49    7.80 
  -3  12   6   25.90    3.60 
   3  12  -6   15.60    6.90 
   3 -12  -6   27.00    5.60 
   3  12   6   19.80    6.80 
   4  12  -6  129.59   17.30 
  -4  12   6  111.09   10.70 
   4  12   6  120.49   16.60 
   5  12  -6   11.90    7.50 
   5  12   6   20.00    7.70 
   0  13  -6    7.80    4.40 
   0  13   6    9.70    3.90 
  -1  13   6    1.20    1.90 
   1  13  -6   -0.90    3.30 
  -1  13  -6   -1.30    2.30 
  -1  13  -6    1.80    3.20 
   1  13   6   -1.00    2.90 
   2  13  -6    4.00    4.20 
  -2  13  -6   11.50    2.00 
   2  13   6    7.70    4.80 
  -2  13  -6    9.10    2.20 
   3  13  -6   50.49   11.20 
  -3  13   6   41.60    5.00 
   3  13   6   46.30   11.00 
   4  13  -6   30.30    8.60 
  -4  13   6   24.80    4.30 
   0  14  -6   -1.20    3.10 
   0  14   6    2.20    3.60 
   1  14  -6    4.30    5.40 
  -1  14   6    4.70    2.80 
  -1  14  -6    7.70    3.90 
   1  14   6    2.10    3.70 
   2  14  -6   22.50    7.00 
  -2  14   6   11.60    3.00 
   2  14   6    8.10    5.20 
  -2  14  -6   10.30    2.40 
  -3  14   6   22.30    3.80 
   3  14  -6   31.30    8.50 
   3  14   6   12.50    6.10 
   0  15   6    9.30    4.30 
   0  15  -6   16.10    6.20 
  -1  15   6    5.00    3.40 
   1  15  -6   -6.50    4.00 
  -1  15  -6   -7.00    3.30 
   1  15   6   -5.70    3.00 
   2  15  -6   70.09   14.40 
  -2  15   6  112.89   10.40 
   2  15   6   94.59   14.30 
   0   0  -7    0.60    0.50 
   0   0   7    0.40    0.40 
  -1   0  -7 1456.65  116.59 
  -1   0   7 1636.24  116.79 
   2   0   7 1386.46  103.69 
   2   0  -7 1425.16  103.79 
  -2   0   7 1298.87  104.29 
   3   0   7   52.99    6.00 
  -3   0   7   46.10    6.20 
   3   0  -7   54.69    5.90 
  -3   0  -7   48.90    6.40 
  -4   0   7    5.70    2.60 
  -4   0  -7    7.90    3.00 
   4   0   7   11.80    3.30 
  -5   0   7    1.80    2.60 
   5   0   7   -0.90    2.70 
   5   0   7    0.10    2.40 
  -5   0  -7   -1.60    2.70 
  -6   0   7  104.99   14.20 
   6   0   7  138.79   14.10 
  -7   0   7   14.90    5.60 
   7   0   7   29.00    6.40 
   7   0  -7   20.20    6.60 
   0   1   7  159.68   13.20 
   0  -1   7  157.08   13.20 
   0   1  -7  157.08   13.10 
   0  -1  -7  166.88   13.60 
   1  -1   7  218.58   16.00 
  -1   1   7  211.68   16.50 
   1   1  -7  206.28   16.40 
  -1  -1  -7  170.18   16.60 
   1  -1  -7  217.18   16.30 
   1   1   7  196.38   16.40 
  -1   1  -7  178.58   16.10 
  -1  -1   7  193.68   16.80 
   2   1  -7  644.34   49.40 
  -2   1   7  607.24   49.50 
   2  -1   7  659.53   48.70 
   2  -1  -7  696.13   49.10 
   2   1   7  631.44   49.50 
  -2  -1   7  571.64   49.90 
  -3  -1  -7  182.38   18.40 
   3  -1   7  233.48   17.40 
   3   1  -7  243.58   18.50 
  -3   1   7  188.58   18.10 
  -3  -1   7  173.08   21.90 
   3   1   7  198.88   18.20 
   3  -1  -7  241.48   17.70 
  -3   1  -7  172.08   17.70 
  -4  -1  -7   60.19    9.00 
  -4   1   7   70.29    8.80 
   4  -1   7   79.99    8.10 
  -4  -1   7   68.89    9.10 
  -4   1  -7   83.29    8.90 
   4   1   7   74.49    9.60 
   5  -1   7   31.20    6.20 
   5  -1   7   31.10    5.00 
  -5   1   7   17.20    4.90 
  -5   1  -7   18.30    5.00 
  -5  -1   7   29.50    6.50 
   5   1   7   33.20    6.70 
   6  -1   7   43.00    6.30 
  -6   1   7   31.30    7.10 
  -6  -1   7   44.80    8.80 
   6   1   7   41.00    8.30 
  -7   1   7    1.40    3.20 
   7  -1   7   12.10    4.30 
   7   1  -7    8.80    4.10 
   7  -1  -7    9.40    4.20 
  -7  -1   7   18.40    5.70 
   7   1   7    5.20    4.40 
   0  -2  -7 1772.22  142.09 
   0  -2   7 1796.12  141.69 
   0   2  -7 2012.30  141.49 
   0   2   7 1961.50  141.69 
  -1   2   7 1322.87   92.09 
   1  -2   7 1288.57   91.59 
   1   2  -7 1247.28   92.29 
  -1  -2   7 1098.99   92.59 
   1   2   7 1194.78   92.39 
   1  -2  -7 1239.78   92.09 
  -1   2  -7 1124.09   91.59 
   2   2  -7  551.84   47.90 
   2  -2   7  620.34   45.10 
  -2   2   7  572.24   46.10 
   2   2   7  573.04   46.70 
   2  -2  -7  635.34   45.80 
   3  -2   7  105.89    8.60 
  -3  -2  -7   86.39   10.50 
   3   2  -7   99.69   10.00 
  -3   2   7   95.29    9.70 
   3  -2  -7  116.49    9.60 
  -3  -2   7   83.39   10.30 
   3   2   7   97.99   10.60 
  -3   2  -7   86.99    9.30 
   4  -2   7   77.79    8.50 
  -4   2   7   60.29    8.30 
   4  -2   7   80.99    7.40 
  -4   2  -7   75.89    8.60 
  -4  -2   7   75.19    9.60 
   4   2   7   77.29    9.90 
   5  -2   7   19.10    3.80 
   5  -2   7   25.70    5.00 
  -5   2   7   17.50    5.10 
  -5   2  -7   20.00    4.50 
  -5  -2   7   20.80    5.50 
   5   2   7   25.80    5.90 
   6  -2   7    5.60    3.30 
  -6   2   7    6.70    3.20 
   6   2  -7    1.40    3.20 
   6  -2   7    7.30    3.00 
   6   2   7   12.00    5.40 
  -6  -2   7   10.40    5.80 
  -7   2   7   17.70    5.80 
   7   2  -7   13.10    6.50 
   7  -2   7   26.00    4.90 
  -7  -2   7   23.80    6.80 
   7   2   7   28.30    8.20 
   7  -2  -7   25.00   11.60 
   0   3  -7 1044.80   73.99 
   0   3   7 1042.30   74.39 
   0  -3  -7  896.31   74.79 
   0  -3   7  920.31   74.39 
   1  -3   7  353.26   29.90 
  -1   3   7  418.46   30.30 
   1   3  -7  391.06   30.80 
  -1   3  -7  399.66   29.80 
   1   3   7  391.96   31.10 
  -1  -3   7  343.67   31.10 
   1  -3  -7  405.56   30.70 
  -2   3   7 1462.75  108.19 
   2  -3   7 1558.54  107.29 
   2   3  -7 1544.25  109.39 
   2   3   7 1392.36  109.49 
  -2  -3   7 1294.17  109.69 
  -2   3  -7 1197.48  107.49 
   2  -3  -7 1561.74  108.09 
  -3  -3  -7   47.60    7.20 
  -3   3   7   46.20    5.90 
   3  -3   7   59.49    4.90 
   3   3   7   46.30    7.30 
  -3   3  -7   49.70    5.70 
  -3  -3   7   57.49    7.40 
   4  -3   7  518.05   37.40 
   4  -3   7  478.45   38.80 
  -4   3   7  445.86   39.30 
   4   3   7  441.16   40.80 
  -4   3  -7  490.35   38.90 
   4  -3  -7  563.64   38.40 
  -4  -3   7  428.76   41.00 
   5  -3   7  104.09   10.10 
  -5   3   7   87.89   10.60 
   5  -3   7   96.59    8.70 
  -5  -3   7   80.49   11.90 
   5   3   7  101.49   12.70 
   6  -3   7   22.30    3.70 
   6   3  -7   19.10    6.10 
  -6   3   7   12.90    4.40 
   6  -3   7   26.50    4.60 
   6   3   7   27.50    7.00 
  -6  -3   7   13.90    5.10 
   7   3  -7   -1.00    3.70 
  -7  -3   7    7.00    4.70 
   7  -3  -7    8.50    3.70 
   7   3   7    4.30    4.70 
   0   4   7 4081.39  285.87 
   0  -4   7 3725.93  285.97 
   0   4  -7 4165.88  285.37 
   0  -4  -7 3293.47  286.17 
  -1   4   7  311.37   22.60 
   1  -4   7  270.47   22.40 
   1   4  -7  298.27   23.40 
   1  -4  -7  264.07   23.00 
  -1   4  -7  289.47   22.00 
  -1  -4   7  252.87   23.70 
  -2  -4  -7 1017.90   93.29 
   2  -4   7 1253.27   90.79 
  -2   4   7 1379.36   91.79 
   2   4  -7 1375.46   93.49 
  -2  -4   7 1012.70   95.99 
  -2   4  -7 1123.39   90.89 
   2   4   7 1088.29   95.89 
   2  -4  -7 1365.16   91.89 
  -3   4   7  443.76   34.70 
   3  -4   7  470.05   33.00 
  -3  -4   7  421.06   37.00 
   3   4   7  428.36   36.90 
   3  -4  -7  418.36   36.80 
  -3   4  -7  408.56   33.90 
   4  -4   7   64.69    6.50 
   4  -4   7   64.69    5.40 
  -4  -4   7   56.79    8.80 
   4  -4  -7   60.89    6.50 
   4   4   7   52.39    9.10 
  -4   4  -7   69.09    6.70 
   5   4  -7  168.88   19.70 
   5  -4   7  187.58   14.40 
  -5   4   7  169.38   17.10 
   5  -4   7  182.98   15.60 
   5   4   7  177.28   19.50 
  -5  -4   7  187.38   20.00 
   6  -4   7  144.99   11.70 
   6   4  -7  132.29   17.50 
  -6   4   7  134.39   14.90 
   6  -4   7  137.59   12.60 
  -6  -4   7  132.39   16.90 
   6   4   7  171.48   18.60 
  -7   4   7   14.70    5.30 
   7   4  -7   12.00    5.40 
   7   4   7   10.00    6.00 
  -7  -4   7   16.50    6.20 
   7  -4  -7   14.90    5.30 
   0   5   7  471.15   34.10 
   0  -5  -7  352.66   34.80 
   0   5  -7  459.95   33.60 
   0  -5   7  411.16   34.30 
  -1  -5  -7   19.20    4.70 
   1   5  -7   32.10    4.50 
  -1   5   7   29.90    3.60 
   1  -5   7   27.30    3.70 
  -1   5  -7   33.80    3.20 
   1   5   7   29.40    4.70 
   1  -5  -7   26.90    4.10 
  -1  -5   7   31.20    4.70 
  -2   5   7  450.65   31.90 
   2  -5   7  407.56   31.30 
   2   5  -7  445.16   33.80 
  -2  -5   7  352.56   33.80 
  -2   5  -7  371.46   30.90 
   2   5   7  398.36   34.10 
   2  -5  -7  401.56   32.20 
  -3   5   7   35.20    4.30 
  -3   5  -7   33.70    3.70 
   3   5   7   23.70    5.90 
  -3  -5   7   31.90    6.40 
  -4   5   7  191.88   18.80 
  -4  -5   7  218.38   22.10 
   4   5   7  212.08   21.80 
   4  -5  -7  241.68   18.30 
  -5   5   7    3.50    2.20 
   5   5   7   11.00    5.10 
  -6   5   7   44.40    7.20 
   6   5  -7   45.40    9.60 
  -6  -5   7   45.40   10.50 
   6   5   7   37.50    9.00 
  -7   5   7   16.00    5.20 
   7   5  -7   10.20    5.10 
   7   5   7   17.00    6.80 
  -7  -5   7    2.50    4.50 
   7  -5  -7    8.60    4.10 
   0  -6   7 3003.30  249.68 
   0   6   7 3484.55  249.58 
   0   6  -7 3471.85  248.98 
  -1   6   7   67.99    6.20 
   1   6  -7   57.29    6.80 
   1  -6   7   49.30    6.10 
  -1  -6  -7   41.90    7.10 
  -1  -6   7   55.19    7.40 
   1   6   7   61.49    7.50 
  -1   6  -7   64.39    5.50 
   2  -6   7  361.36   28.40 
  -2   6   7  403.06   28.60 
  -2   6  -7  355.36   27.60 
   2   6   7  363.26   31.50 
   2  -6  -7  328.17   29.60 
  -2  -6   7  347.47   31.40 
  -3   6   7  119.59   10.90 
   3  -6  -7  123.79   11.10 
  -3  -6   7  113.69   13.70 
   3   6   7  120.09   13.90 
  -4   6   7   79.19    8.60 
   4   6  -7   69.59   10.90 
  -4  -6   7   89.29   11.60 
   4   6   7   88.29   11.80 
   4  -6  -7   83.89    8.10 
  -5   6   7   11.50    3.00 
   5   6  -7    3.70    2.30 
   5  -6  -7    2.50    2.30 
   5   6   7    5.10    4.80 
  -5  -6   7    9.40    4.60 
  -6   6   7   26.90    5.70 
   6   6  -7   22.50    7.30 
  -6  -6   7   21.80    6.90 
   6   6   7   34.80    9.00 
  -7   6   7    6.30    4.20 
   7   6  -7    2.30    6.20 
   7   6   7   -0.40    4.90 
   7  -6  -7   11.40    4.40 
   0   7   7   14.30    3.30 
   0  -7  -7   11.40    3.60 
   0  -7   7   18.80    3.90 
   1  -7   7    7.70    2.30 
   1   7  -7   14.80    3.40 
  -1   7   7   11.80    2.70 
   1   7   7   10.70    3.90 
  -1   7  -7   12.00    2.00 
   1  -7  -7    8.30    3.00 
  -1  -7   7   12.70    3.80 
   2  -7   7  337.57   26.40 
  -2   7   7  383.76   26.60 
   2   7   7  349.07   30.00 
  -2   7  -7  328.67   25.40 
  -2  -7   7  317.47   29.70 
   2  -7  -7  273.27   27.10 
   3   7  -7  159.88   18.40 
  -3   7   7  178.28   14.80 
   3   7   7  178.68   18.70 
   3  -7  -7  171.88   15.20 
  -3  -7   7  167.78   18.40 
  -4   7   7    8.00    2.10 
   4   7  -7    2.20    2.70 
   4  -7  -7    4.70    1.80 
   4   7   7    7.30    4.10 
  -4  -7   7    4.80    3.20 
  -5   7   7  125.19   12.20 
   5   7  -7  121.59   15.90 
   5   7   7  117.39   15.40 
   5  -7  -7  105.19   10.70 
  -5  -7   7  118.39   15.60 
  -6   7   7   -0.50    2.60 
   6   7  -7    4.50    3.90 
   6   7   7    1.40    4.20 
  -6  -7   7    4.00    4.20 
   0   8   7  220.08   17.70 
   0   8  -7  172.48   18.10 
   0  -8   7  183.18   17.80 
   0   8  -7  183.18   18.10 
   1  -8   7  758.12   61.69 
  -1   8   7  877.41   61.29 
   1   8  -7  751.02   63.89 
   1  -8  -7  655.83   61.99 
   1   8   7  814.52   63.49 
  -1   8  -7  835.92   62.39 
  -1  -8   7  731.13   63.39 
  -1   8  -7  878.51   60.49 
   2  -8   7  273.67   22.30 
  -2   8   7  274.47   22.70 
   2   8  -7  254.97   25.90 
  -2   8  -7  289.37   22.50 
  -2   8  -7  272.37   21.20 
  -2  -8   7  257.57   25.70 
   2   8   7  297.87   26.20 
   3   8  -7    1.60    2.50 
  -3   8   7    4.30    1.50 
   3   8   7   -1.90    2.90 
  -3  -8   7    6.80    3.30 
   3  -8  -7    4.70    2.20 
   4   8  -7   20.60    5.70 
  -4   8   7   14.80    2.90 
   4  -8  -7   14.20    3.20 
  -4  -8   7    9.50    5.30 
   4   8   7   11.70    6.00 
   5   8  -7   74.89   12.50 
  -5   8   7   80.19   11.40 
   5  -8  -7   72.39    7.70 
  -5  -8   7   52.79   11.60 
   5   8   7   61.89   12.40 
  -6   8   7   11.50    3.90 
   6   8  -7    9.80    5.60 
   6   8   7    7.50    6.10 
  -6  -8   7   14.20    6.10 
   0   9  -7   95.99   11.40 
   0   9  -7  108.49   10.50 
   0  -9   7   83.69   10.70 
   0   9   7  109.09   10.90 
   1   9  -7  120.99   14.40 
  -1   9   7  140.19   12.30 
   1  -9   7  110.29   12.40 
  -1  -9   7  119.99   14.10 
   1   9   7  147.39   14.60 
  -1   9  -7  141.59   11.50 
  -1   9  -7  122.19   12.80 
   2   9  -7  132.19   15.90 
  -2   9   7  148.49   12.60 
   2   9   7  153.78   16.30 
  -2   9  -7  137.99   12.60 
  -2  -9   7  140.79   16.10 
  -2   9  -7  144.29   11.40 
  -3   9   7  105.89   11.70 
   3   9  -7  111.29   14.70 
  -3  -9   7  110.39   14.20 
   3  -9  -7  100.29   11.20 
   3   9   7  135.79   15.10 
  -4   9   7   38.10    6.70 
   4   9  -7   34.90    8.70 
  -4  -9   7   28.00    7.40 
   4   9   7   40.90    8.60 
   4  -9  -7   39.20    5.40 
   5   9  -7   25.90    8.20 
  -5   9   7   39.50    7.00 
   5   9   7   22.80    7.70 
  -5  -9   7   26.20    7.90 
  -6   9   7   15.80    4.70 
   6   9  -7   14.60    6.60 
   0 -10   7  266.87   26.10 
   0  10  -7  308.17   25.30 
   0  10   7  298.57   25.90 
   0  10  -7  297.57   26.90 
   1  10  -7  436.16   40.40 
  -1  10   7  478.55   37.40 
  -1  10  -7  473.35   36.60 
   1  10   7  465.15   39.90 
  -1  10  -7  479.95   38.60 
  -1 -10   7  435.96   40.00 
   2  10  -7   77.89   12.20 
  -2  10   7   98.19    9.10 
  -2 -10   7   93.19   12.50 
   2  10   7  108.89   13.30 
  -2  10  -7   89.59    9.10 
  -2  10  -7   99.69    7.90 
  -3  10   7   21.70    3.10 
   3  10  -7   15.10    9.90 
   3  10   7   22.10    6.60 
  -3 -10   7   15.40    6.10 
   3 -10  -7   13.80    4.00 
   4  10  -7   69.99   10.90 
   4 -10  -7   46.20    7.00 
  -4 -10   7   56.99   11.20 
   4  10   7   73.49   11.20 
   5  10  -7   59.99   13.10 
  -5  10   7   80.39    8.40 
  -5 -10   7   69.99   13.80 
   5  10   7   72.19   13.90 
   6  10  -7   26.50    8.70 
   6  10   7   13.10    7.50 
   0  11  -7   46.00    7.70 
   0  11   7   47.20    7.30 
  -1  11   7  133.39   12.20 
   1  11  -7  115.19   14.80 
   1  11   7  118.59   14.10 
  -1  11  -7  119.79   13.00 
  -1 -11   7  118.39   14.30 
  -2  11   7   45.10    5.10 
   2  11  -7   37.10    8.50 
   2  11   7   32.40    8.60 
  -2  11  -7   34.70    3.70 
  -2  11  -7   40.70    5.00 
  -2 -11   7   35.70    7.90 
   3  11  -7  148.59   18.80 
  -3  11   7  158.78   13.70 
   3  11   7  162.68   18.70 
  -3 -11   7  150.58   18.80 
   4  11  -7   16.30    5.20 
  -4  11   7   12.10    3.20 
   4  11   7    9.10    5.00 
  -5  11   7   52.19    6.90 
   0  12   7  220.08   20.10 
   0  12  -7  188.78   20.50 
   1  12  -7   24.10    7.00 
  -1  12   7   25.50    5.00 
  -1  12  -7   33.70    4.50 
   1  12   7   33.20    7.40 
  -1  12  -7   26.20    6.10 
  -2  12   7   47.50    5.50 
   2  12  -7   36.40   12.70 
  -2  12  -7   37.50    5.00 
  -2  12  -7   40.70    4.00 
   2  12   7   43.20    9.60 
  -3  12   7   25.30    3.90 
   3  12  -7   30.40    8.10 
   3  12   7   19.70    6.60 
  -4  12   7   42.30    5.50 
   4  12  -7   33.20    9.90 
   4  12   7   49.50   10.80 
   5  12  -7    4.40    5.80 
   5  12   7    1.90    5.00 
   0  13   7    4.50    2.90 
   0  13  -7    5.70    3.90 
   1  13  -7    8.60    5.10 
  -1  13   7   10.60    3.20 
  -1  13  -7    8.10    4.00 
   1  13   7    2.90    3.90 
  -1  13  -7    6.90    2.70 
   2  13  -7   16.10    6.40 
  -2  13   7   15.20    3.50 
   2  13   7   13.20    5.80 
  -2  13  -7   16.30    3.20 
  -2  13  -7   17.30    2.60 
   3  13  -7   53.49   12.30 
  -3  13   7   58.39    6.60 
   3  13   7   79.49   12.50 
  -4  13   7   62.19    7.30 
   4  13   7   64.19   12.70 
   0  14   7   58.49    8.40 
   0  14  -7   43.40    9.30 
  -1  14   7   23.60    4.70 
   1  14  -7   12.90    6.20 
   1  14   7   18.00    5.40 
  -1  14  -7   10.70    4.40 
   2  14  -7   22.90    8.80 
  -2  14   7   37.70    5.10 
  -2  14  -7   32.30    4.70 
   2  14   7   38.80    9.00 
   3  14  -7   12.20    7.20 
  -3  14   7   26.40    4.10 
   3  14   7   21.30   10.60 
   0  15   7   26.70    6.40 
   0  15  -7   16.60    6.00 
  -1  15   7    5.10    3.00 
   1  15  -7    3.60    5.40 
  -1  15  -7    8.40    4.40 
   1  15   7    8.90    5.10 
  -2  15   7   26.00    4.70 
   2  15  -7   34.30    8.90 
   2  15   7   25.50    7.70 
   0   0  -8 1641.64  129.99 
   0   0   8 1814.32  129.99 
   1   0   8  116.89    9.50 
   1   0  -8  111.89    9.50 
  -1   0  -8   95.69    9.70 
  -1   0   8  101.99    9.70 
   2   0  -8   13.80    3.90 
   2   0   8    9.00    2.10 
  -2   0  -8    6.00    2.30 
  -2   0   8    9.10    2.70 
  -3   0  -8   79.19    9.70 
   3   0   8   95.79    9.40 
   3   0  -8  116.09    9.80 
  -3   0   8   92.39   10.20 
   4   0   8  339.57   26.90 
  -4   0   8  311.47   27.90 
  -4   0  -8  294.47   27.40 
  -5   0   8  347.87   32.90 
   5   0   8  392.36   31.80 
   6   0   8   58.59    8.30 
  -6   0   8   49.90    9.60 
   7   0  -8    6.80    4.80 
  -7   0   8   14.20    5.40 
   7   0   8   15.10    5.10 
   0   1   8   93.59    8.50 
   0   1  -8   90.09    8.40 
   0  -1  -8  115.69    9.20 
   0  -1   8   88.09    8.50 
   1   1  -8  855.61   62.89 
  -1   1   8  838.62   63.09 
   1  -1   8  855.71   62.59 
   1   1   8  828.52   62.89 
  -1   1  -8  748.13   62.79 
  -1  -1   8  787.72   63.39 
   1  -1  -8  849.81   62.89 
  -2   1   8 1029.30   79.19 
   2  -1   8 1059.29   78.19 
   2   1  -8 1074.89   78.99 
   2   1   8 1046.30   78.99 
  -2  -1   8  953.40   79.49 
   2  -1  -8 1022.40   79.49 
   3   1  -8  417.16   31.50 
  -3   1   8  304.57   32.60 
   3  -1   8  423.36   30.00 
  -3  -1   8  389.66   31.90 
   3   1   8  388.86   30.90 
  -3   1  -8  314.67   30.30 
  -4  -1  -8  149.29   15.30 
   4  -1   8  172.18   13.90 
  -4   1   8  137.59   14.70 
  -4   1  -8  147.49   14.70 
  -4  -1   8  145.89   15.40 
   4   1   8  145.29   14.70 
  -5   1   8   39.80    7.90 
   5  -1   8   51.49    8.60 
   5  -1   8   60.89    7.10 
  -5   1  -8   48.60    7.60 
  -5  -1   8   51.29    7.80 
   5   1   8   47.80    7.60 
  -6   1   8   82.39   11.40 
   6  -1   8   97.39   10.40 
   6   1   8   88.39   11.70 
   7   1  -8   17.70    6.10 
  -7   1   8   27.20    6.80 
   7  -1   8   16.40    4.80 
  -7  -1   8   12.00    5.00 
   7   1   8   13.60    5.00 
   7  -1  -8   14.50    4.90 
   0   2  -8 1045.70   77.19 
   0  -2   8  964.10   77.49 
   0   2   8 1081.79   77.49 
   0  -2  -8  983.20   77.89 
   1  -2   8  351.16   27.70 
  -1   2   8  382.76   28.30 
   1   2  -8  356.06   28.20 
   1  -2  -8  361.86   28.30 
   1   2   8  364.56   28.50 
  -1  -2   8  336.17   28.80 
  -1   2  -8  337.67   27.80 
  -2   2   8  646.94   50.89 
   2   2  -8  709.63   51.39 
   2  -2   8  692.13   49.90 
   2  -2  -8  647.24   50.79 
   2   2   8  650.93   51.39 
  -2  -2   8  577.54   51.69 
  -3   2   8   94.39   10.50 
  -3  -2  -8   89.49   10.50 
  -3   2  -8   82.29    9.10 
   3  -2  -8  119.09    9.30 
   3   2   8   90.59   11.50 
  -3  -2   8   82.29   10.40 
  -4   2   8  195.18   18.30 
   4  -2   8  211.48   16.60 
  -4   2  -8  187.38   17.70 
  -4  -2   8  182.88   19.20 
   4   2   8  196.18   18.80 
  -5   2   8   25.70    5.40 
   5  -2   8   23.10    6.80 
   5  -2   8   24.30    3.80 
  -5  -2   8   35.30    7.30 
   5   2   8   16.00    5.20 
   6  -2   8  128.89   11.50 
   6   2  -8  101.19   14.20 
   6  -2   8  106.69   12.50 
  -6   2   8   97.89   12.80 
  -6  -2   8  102.69   14.30 
   6   2   8  136.79   14.80 
  -7   2   8    3.90    3.80 
   7   2  -8    9.30    4.60 
   7  -2   8    4.60    2.60 
   7   2   8   17.20    5.40 
   7  -2  -8    5.80    4.20 
  -7  -2   8    6.30    4.40 
   0  -3  -8  369.66   33.00 
   0   3   8  429.86   32.60 
   0  -3   8  387.66   32.60 
   0   3  -8  458.75   32.30 
  -1  -3  -8  327.27   33.70 
   1  -3   8  399.06   31.30 
  -1   3   8  438.76   31.70 
   1   3  -8  418.96   32.00 
   1   3   8  411.96   32.30 
  -1   3  -8  400.66   31.20 
  -1  -3   8  379.26   32.60 
   1  -3  -8  424.16   32.10 
   2   3  -8  108.49   10.10 
  -2  -3  -8   90.29   10.50 
   2  -3   8  107.49    8.50 
  -2   3   8  101.39    9.30 
  -2   3  -8   83.79    8.70 
   2  -3  -8  100.09   11.60 
   2   3   8  101.79   10.30 
  -3   3   8  168.78   15.40 
   3  -3   8  178.68   13.80 
   3  -3  -8  186.58   14.80 
  -3  -3   8  151.88   16.60 
   3   3   8  158.08   16.30 
   4  -3   8   60.99    5.60 
  -4   3   8   62.39    7.50 
  -4  -3   8   49.80    8.30 
  -4   3  -8   56.39    6.90 
   4   3   8   67.39    9.20 
  -5   3   8  112.39   12.70 
   5  -3   8  115.29   12.00 
   5  -3   8  118.59   10.40 
  -5  -3   8  101.69   13.80 
   5   3   8  131.59   14.60 
  -5   3  -8  130.89   12.40 
   6  -3   8   45.90    5.20 
  -6   3   8   37.30    7.40 
   6   3  -8   33.30    8.70 
   6  -3   8   42.50    6.60 
  -6  -3   8   38.10    8.80 
   6   3   8   43.80    9.30 
  -7   3   8    8.70    6.80 
   7   3  -8   10.00    4.40 
  -7  -3   8    2.10    4.00 
   7   3   8    1.60    4.00 
   0   4  -8    8.50    1.80 
   0  -4   8    4.70    1.80 
   0   4   8    6.90    2.10 
   1  -4   8  653.33   54.79 
  -1   4   8  784.42   55.09 
   1  -4  -8  737.93   55.89 
  -1  -4   8  639.94   56.09 
   1   4   8  717.63   55.99 
  -1   4  -8  755.72   54.39 
   2   4  -8  210.68   17.00 
  -2   4   8  200.58   15.70 
   2  -4   8  185.58   14.80 
  -2  -4  -8  159.88   17.10 
   2   4   8  175.38   17.00 
  -2   4  -8  166.08   14.90 
  -2  -4   8  161.08   17.10 
   2  -4  -8  208.48   16.00 
  -3   4   8  549.05   43.20 
   3  -4   8  589.64   41.50 
   3  -4  -8  585.34   42.70 
  -3  -4   8  508.15   45.30 
  -3   4  -8  466.85   42.20 
   3   4   8  566.24   45.30 
   4  -4   8   25.80    3.70 
   4  -4   8   22.00    2.50 
  -4   4   8   21.10    4.40 
  -4  -4   8   21.30    5.90 
   4   4   8   23.60    6.10 
  -4   4  -8   28.70    3.90 
   5  -4   8    1.90    1.80 
  -5   4   8    1.90    2.00 
   5  -4   8    0.30    0.70 
  -5  -4   8    3.50    3.10 
   5   4   8    0.80    3.00 
   6  -4   8   28.70    4.60 
   6   4  -8   37.00    8.90 
   6  -4   8   33.30    3.50 
  -6   4   8   27.00    6.30 
  -6  -4   8   24.50    7.60 
   6   4   8   39.00    8.70 
   7   4  -8   37.20    9.00 
  -7   4   8   31.00    7.60 
   7   4   8   50.69   10.40 
  -7  -4   8   43.90    9.60 
   0  -5  -8  953.00   86.79 
   0  -5   8 1082.99   86.59 
   0   5   8 1243.98   86.39 
   0   5  -8 1222.88   85.79 
  -1   5   8  823.12   57.59 
   1  -5   8  706.93   57.59 
   1   5  -8  795.52   58.49 
   1  -5  -8  683.83   58.29 
  -1   5  -8  784.22   56.89 
  -1  -5   8  681.53   58.99 
   1   5   8  755.52   58.89 
   2  -5   8  183.18   15.80 
  -2   5   8  223.78   16.40 
  -2   5  -8  176.88   15.50 
   2   5   8  196.98   18.50 
   2  -5  -8  204.78   16.80 
  -2  -5   8  178.28   18.30 
  -3   5   8   71.89    7.80 
   3  -5   8   71.49    6.30 
  -3  -5   8   73.29    9.70 
   3  -5  -8   80.19    7.50 
  -3   5  -8   57.69    6.60 
   3   5   8   90.39   10.50 
   4  -5   8  226.18   18.00 
  -4   5   8  213.38   19.40 
   4   5   8  228.78   22.30 
  -4   5  -8  221.98   18.60 
   4  -5  -8  224.08   20.10 
  -4  -5   8  214.38   22.50 
   5   5  -8  246.18   25.50 
  -5   5   8  219.78   21.40 
  -5  -5   8  252.27   25.20 
   5   5   8  252.77   24.80 
   6   5  -8   28.10    6.80 
  -6   5   8   29.50    6.40 
   6   5   8   13.60    7.00 
  -6  -5   8   29.90    8.20 
  -7   5   8   10.10    4.80 
   7   5  -8   19.90    7.60 
  -7  -5   8   16.30    6.70 
   7   5   8   24.50    7.50 
   0   6  -8  326.97   24.70 
   0   6   8  353.96   25.50 
   0  -6  -8  252.87   25.70 
   0  -6   8  268.27   25.30 
  -1   6   8 1283.57   95.69 
   1   6  -8 1396.96   96.99 
   1  -6   8 1140.69   95.89 
   1   6   8 1301.37   97.39 
  -1   6  -8 1362.76   94.89 
   1  -6  -8 1067.79   96.39 
  -2   6   8  291.37   21.50 
   2  -6   8  261.87   21.30 
   2   6   8  281.07   24.20 
   2  -6  -8  243.78   22.00 
  -2  -6   8  245.18   23.90 
  -2   6  -8  249.78   20.40 
  -3   6   8   32.10    5.90 
   3   6   8   37.00    7.40 
   3  -6  -8   34.40    4.60 
  -3  -6   8   34.80    7.20 
  -4   6   8  102.39   10.00 
  -4  -6   8   84.89   12.40 
   4  -6  -8   98.59   10.00 
   4   6   8   94.99   12.90 
   5   6  -8  120.29   15.50 
  -5   6   8   97.99   11.20 
  -5  -6   8  125.49   15.10 
   5   6   8  102.89   14.90 
   6   6  -8  172.78   19.70 
  -6   6   8  131.09   14.90 
  -6  -6   8  134.89   18.60 
   6   6   8  159.38   19.20 
   7   6  -8   67.39   14.20 
  -7   6   8   58.59    9.90 
   7   6   8  102.59   13.60 
  -7  -6   8   62.59   13.40 
   0   7   8  753.22   53.19 
   0  -7   8  666.53   53.59 
   0   7  -8  566.74   56.69 
  -1   7   8 1006.90   73.79 
   1   7  -8 1009.20   75.19 
   1  -7   8  907.61   74.29 
   1   7   8  967.70   75.69 
  -1  -7   8  825.22   75.59 
  -1   7  -8 1040.50   72.99 
  -2   7   8   19.20    2.70 
   2  -7   8   13.70    2.70 
   2   7   8    8.40    3.70 
  -2   7  -8   10.20    1.70 
   2  -7  -8   13.60    3.60 
  -2  -7   8   15.30    4.40 
  -3   7   8  111.99   10.00 
  -3  -7   8   95.29   12.80 
   3  -7  -8  100.99   10.30 
   3   7   8  114.59   13.50 
  -4   7   8  195.28   17.40 
   4   7  -8  196.48   24.30 
   4  -7  -8  176.88   20.20 
  -4  -7   8  194.98   24.30 
   4   7   8  223.98   21.90 
   5   7  -8  101.99   13.80 
  -5   7   8   86.29   10.00 
  -5  -7   8   79.59   12.70 
   5   7   8   98.99   13.60 
  -6   7   8   30.10    5.90 
   6   7  -8   31.10    8.40 
  -6  -7   8   33.10    8.60 
   6   7   8   41.20   10.10 
   0   8   8   13.80    3.50 
   0  -8   8   10.80    3.30 
   0   8  -8   14.00    3.10 
   1  -8   8  215.68   19.70 
  -1   8   8  233.28   19.00 
  -1  -8   8  214.18   21.20 
  -1   8  -8  226.18   18.20 
   1   8   8  219.78   20.90 
   2  -8   8  253.17   21.80 
   2   8  -8  250.17   25.50 
  -2   8   8  292.57   21.90 
   2   8   8  273.17   25.40 
  -2   8  -8  273.77   22.20 
  -2   8  -8  266.97   20.60 
  -2  -8   8  234.48   24.90 
  -3   8   8  117.99   10.50 
   3   8  -8  127.69   14.80 
   3   8   8  113.89   14.00 
   3  -8  -8  104.09   11.10 
  -3  -8   8   96.49   13.40 
  -4   8   8    1.00    1.40 
   4   8  -8    3.60    2.90 
  -4  -8   8    2.50    3.00 
   4   8   8    6.50    4.40 
  -5   8   8   51.49    6.90 
   5   8  -8   55.69   11.60 
  -5  -8   8   33.40    9.50 
   5   8   8   44.20   10.10 
   6   8  -8   28.30    7.90 
  -6   8   8   24.50    5.50 
   6   8   8   29.50    8.50 
  -6  -8   8   23.10    7.70 
   0   9   8   -0.30    1.40 
   0   9  -8    1.50    1.90 
   0  -9   8    0.00    1.60 
   0   9  -8    0.90    1.60 
  -1   9   8  112.09   10.40 
   1  -9   8  104.79   11.10 
   1   9  -8  116.79   13.10 
  -1   9  -8  103.29   11.20 
  -1  -9   8   77.49   11.50 
  -1   9  -8  111.49    9.60 
   1   9   8  106.49   12.20 
  -2   9   8   52.19    5.30 
   2   9  -8   41.60    8.90 
   2   9   8   45.60    8.80 
  -2  -9   8   50.99    8.30 
  -2   9  -8   40.80    5.30 
  -2   9  -8   42.40    4.20 
   3   9  -8  112.09   14.10 
  -3   9   8  109.79   10.00 
   3   9   8  108.69   22.30 
  -3  -9   8   90.19   13.30 
   4   9  -8    4.20    3.40 
  -4   9   8    7.60    2.70 
  -4  -9   8    0.40    3.70 
   4   9   8    6.20    4.10 
   5   9  -8   47.10   10.40 
  -5   9   8   41.80    6.30 
  -5  -9   8   37.60    9.30 
   5   9   8   59.59   11.30 
   6   9  -8   83.29   13.50 
  -6   9   8   60.59    9.40 
   6   9   8  103.69   15.00 
  -6  -9   8   90.59   13.50 
   0 -10   8  334.77   33.80 
   0  10  -8  419.96   35.30 
   0  10   8  442.76   34.10 
  -1  10   8   19.80    3.80 
   1  10  -8   16.30    5.20 
   1 -10   8   16.40    4.00 
  -1 -10   8   19.40    5.80 
  -1  10  -8   20.60    4.80 
  -1  10  -8   19.90    3.40 
   1  10   8   19.80    5.30 
   2  10  -8  105.99   14.50 
  -2  10   8  123.79   10.80 
  -2  10  -8  115.39    9.50 
  -2  10  -8  124.49   11.10 
  -2 -10   8   98.49   13.60 
   2  10   8  107.59   14.00 
   3  10  -8   61.49    9.30 
  -3  10   8   46.40    5.50 
   3  10   8   36.70    8.70 
  -3 -10   8   44.30    9.70 
  -4  10   8    1.80    1.60 
   4  10  -8    1.20    4.30 
  -4 -10   8    8.20    4.00 
   4  10   8   -0.40    3.90 
   5  10  -8    7.20    4.90 
  -5  10   8   12.30    3.30 
   5  10   8    9.90    5.20 
  -5 -10   8    9.90    5.10 
   0  11  -8   30.60    6.80 
   0 -11   8   32.50    6.80 
   0  11   8   40.50    6.00 
   1  11  -8  120.49   15.30 
  -1  11   8  147.59   13.00 
  -1  11  -8  130.19   11.70 
   1  11   8  130.39   14.80 
  -1  11  -8  123.79   13.50 
  -1 -11   8  113.89   14.70 
   2  11  -8   50.39   10.50 
  -2  11   8   58.39    6.30 
  -2 -11   8   52.99   10.20 
   2  11   8   46.30    9.50 
  -2  11  -8   58.69    5.10 
  -2  11  -8   52.49    6.40 
  -3  11   8   64.49    6.70 
   3  11  -8   41.90    9.50 
   3  11   8   71.99   11.20 
  -3 -11   8   53.29   11.10 
   4  11  -8   49.00   10.90 
  -4  11   8   38.20    5.60 
   4  11   8   48.60   10.20 
  -4 -11   8   54.69   10.80 
  -5  11   8    5.90    3.20 
   5  11  -8    2.80    5.40 
   5  11   8    8.80    5.70 
   0  12   8    7.60    3.40 
   0  12  -8    9.40    4.00 
  -1  12   8   33.50    5.10 
   1  12  -8   27.70    7.20 
   1  12   8   23.50    5.90 
  -1  12  -8   27.70    4.30 
  -2  12   8   16.30    3.20 
   2  12  -8   10.30    5.20 
  -2 -12   8   15.00    5.90 
   2  12   8   11.90    4.60 
  -2  12  -8   14.70    2.30 
  -2  12  -8   14.70    3.30 
  -3  12   8   10.30    2.70 
   3  12  -8    7.60    5.00 
   3  12   8   13.30    5.90 
  -4  12   8   20.70    3.70 
   4  12  -8   14.40    6.40 
   4  12   8    8.20    5.30 
   0  13  -8  134.79   16.40 
   0  13   8  153.38   15.80 
  -1  13   8    9.20    3.20 
   1  13  -8    8.30    5.00 
   1  13   8   14.70    4.70 
  -1  13  -8    1.80    3.30 
   2  13  -8   71.09   12.90 
  -2  13   8   54.39    6.30 
   2  13   8   55.49   10.60 
  -2  13  -8   36.90    5.60 
  -3  13   8    8.00    2.70 
   3  13  -8   12.40    5.80 
   3  13   8   13.90    5.80 
   4  13  -8   -1.10    5.20 
  -4  13   8    8.20    3.30 
   4  13   8   -0.20    4.60 
   0  14   8   38.00    7.10 
   0  14  -8   25.70    7.50 
  -1  14   8   25.50    5.70 
   1  14  -8   26.40    7.40 
  -1  14  -8   28.80    6.00 
   1  14   8   27.40    6.70 
   2  14  -8    5.50    5.50 
  -2  14   8    1.50    2.00 
   2  14   8   -3.00    3.40 
   3  14  -8   39.20   10.70 
  -3  14   8   41.30    5.50 
   3  14   8   47.90   10.30 
   0  15  -8    8.80    5.50 
   0  15   8   19.30    5.80 
   1  15  -8   42.00   10.20 
  -1  15   8   50.69    7.30 
   1  15   8   40.20    8.80 
  -1  15  -8   32.30    7.30 
   0   0   9    3.10    1.20 
   1   0   9  540.35   39.50 
  -1   0  -9  449.76   39.80 
   1   0  -9  536.95   39.70 
  -1   0   9  504.65   40.00 
   2   0   9  403.76   30.80 
  -2   0   9  341.67   31.50 
   2   0  -9  414.76   31.00 
   3   0   9   34.60    4.30 
  -3   0   9   27.80    4.70 
  -3   0  -9   24.60    4.80 
   4   0   9  450.25   33.30 
  -4   0   9  378.06   34.40 
  -4   0  -9  375.06   33.90 
  -5   0   9   77.29   10.80 
   5   0   9   98.19   10.30 
   6   0   9   31.70    6.20 
  -6   0   9   16.10    6.70 
  -7   0   9   12.30    4.60 
   7   0  -9    8.60    4.60 
   7   0   9   10.30    4.60 
   0  -1  -9   17.30    2.90 
   0   1   9   18.70    2.60 
   0  -1   9   15.90    2.50 
   0   1  -9   15.50    2.40 
   1  -1   9   48.40    4.70 
  -1   1   9   47.60    5.10 
  -1  -1  -9   35.90    5.30 
   1   1  -9   43.70    5.40 
  -1  -1   9   44.00    5.30 
  -1   1  -9   41.50    4.80 
   1  -1  -9   46.30    5.50 
   1   1   9   50.09    5.00 
   2   1  -9  606.54   46.90 
  -2   1   9  569.14   47.20 
   2  -1   9  594.04   46.20 
   2   1   9  595.54   46.90 
   2  -1  -9  635.24   46.70 
  -3  -1  -9  187.38   20.10 
  -3   1   9  252.57   20.70 
   3  -1   9  271.07   19.20 
  -3  -1   9  229.48   21.00 
  -3   1  -9  199.58   19.70 
   3   1   9  225.88   21.80 
  -4   1   9   70.39    8.90 
   4  -1   9   75.69    7.60 
   4   1   9   75.99    8.90 
  -4  -1   9   62.99    9.10 
  -4   1  -9   70.09    8.80 
  -5   1   9  338.67   32.90 
   5  -1   9  331.57   32.50 
   5  -1   9  445.16   31.60 
  -5  -1   9  348.37   33.70 
  -5   1  -9  372.66   32.90 
   5   1   9  416.16   33.00 
   6  -1   9    8.80    3.00 
  -6   1   9    1.90    2.80 
   6   1   9   10.70    3.90 
  -6  -1   9    1.00    3.20 
   7   1  -9   31.50    8.00 
   7  -1   9   54.39    7.30 
  -7   1   9   37.00    8.80 
  -7  -1   9   28.10    7.90 
   7  -1  -9   33.90    8.50 
   7   1   9   40.90    8.50 
   0  -2   9 1037.90   80.69 
   0   2  -9 1097.79   80.39 
   0   2   9 1132.29   80.69 
   0  -2  -9  967.80   81.09 
   1  -2   9  746.33   54.89 
   1   2  -9  768.52   56.99 
  -1   2   9  758.32   55.39 
   1  -2  -9  689.73   56.29 
  -1  -2   9  639.74   55.79 
  -1   2  -9  683.03   54.89 
   1   2   9  738.53   55.49 
   2  -2   9 1067.79   78.09 
  -2   2   9  967.40   79.09 
   2   2  -9 1082.59   79.39 
   2   2   9 1032.20   79.49 
   2  -2  -9 1101.79   78.79 
  -2  -2   9  933.51   79.99 
  -3  -2  -9  333.27   34.00 
   3  -2   9  448.66   32.10 
  -3   2   9  402.06   33.70 
   3  -2  -9  463.95   33.50 
  -3  -2   9  366.96   34.50 
   3   2   9  432.66   34.20 
   4  -2   9  154.38   11.90 
  -4   2   9  127.79   13.50 
  -4  -2   9  127.49   14.40 
   4   2   9  128.49   13.90 
  -4   2  -9  114.29   12.80 
  -5   2   9  389.76   36.90 
   5  -2   9  402.06   36.40 
   5  -2   9  492.85   34.90 
   5   2   9  462.05   37.80 
  -5  -2   9  388.66   38.10 
  -5   2  -9  456.95   37.00 
   6  -2   9    3.80    4.10 
   6  -2   9    2.00    1.90 
  -6   2   9    0.10    2.40 
   6   2   9    5.10    3.50 
  -6  -2   9    5.20    3.20 
   7  -2   9    3.30    2.40 
  -7   2   9    6.20    3.90 
   7   2  -9    4.00    3.50 
   7   2   9    4.30    4.30 
  -7  -2   9    4.00    3.80 
   0   3  -9 1134.29   81.69 
   0  -3  -9  994.40   82.69 
   0   3   9 1154.78   82.09 
   0  -3   9 1019.00   82.19 
  -1   3   9 1263.97   88.29 
   1   3  -9 1234.38   88.49 
   1  -3   9 1088.19   87.69 
  -1  -3   9 1061.79   89.09 
   1  -3  -9 1154.58   88.59 
  -1   3  -9 1125.39   87.69 
   1   3   9 1191.28   88.69 
   2  -3   9  211.78   16.20 
  -2  -3  -9  162.08   18.10 
   2   3  -9  228.48   18.10 
  -2   3   9  209.38   17.30 
   2   3   9  217.68   18.20 
   2  -3  -9  220.48   17.20 
  -2  -3   9  189.48   18.50 
  -2   3  -9  171.08   16.50 
   3  -3   9   23.30    2.70 
  -3   3   9   27.20    4.10 
  -3   3  -9   19.00    3.70 
   3   3   9   19.40    4.60 
  -3  -3   9   19.30    4.90 
   3  -3  -9   26.90    3.50 
  -4   3   9  145.79   14.60 
   4  -3   9  151.58   12.50 
  -4  -3   9  137.59   15.90 
   4   3   9  169.58   16.30 
  -4   3  -9  145.09   14.10 
  -5   3   9    6.90    3.30 
   5  -3   9    6.80    3.20 
   5  -3   9   11.30    2.20 
  -5   3  -9    9.10    3.40 
   5   3   9    4.50    3.90 
  -5  -3   9   13.00    4.30 
   6   3  -9   10.60    4.30 
   6  -3   9   11.70    2.60 
   6  -3   9    5.30    3.80 
  -6   3   9    8.90    3.50 
  -6  -3   9    8.20    4.60 
   6   3   9   15.10    6.90 
   7   3  -9   70.09   11.70 
  -7   3   9   65.69   10.60 
   7  -3   9   71.09    7.20 
   7   3   9   63.89   11.90 
  -7  -3   9   49.80   11.10 
   0  -4   9  487.15   40.80 
   0   4  -9  568.64   40.20 
   0  -4  -9  443.56   41.20 
   0   4   9  557.74   40.70 
   1  -4   9  194.58   18.10 
  -1   4   9  238.38   18.50 
   1   4  -9  226.18   18.80 
  -1  -4   9  204.38   19.50 
  -1   4  -9  225.78   17.90 
   1  -4  -9  223.98   19.10 
   1   4   9  240.88   19.50 
   2  -4   9   55.99    5.70 
   2   4   9   69.49    7.90 
  -2  -4   9   68.29    8.20 
   2  -4  -9   62.29    6.70 
  -2   4  -9   59.69    6.00 
  -3   4   9  569.34   46.60 
   3  -4   9  603.94   44.90 
  -3  -4   9  529.35   48.70 
   3   4   9  603.84   48.50 
   3  -4  -9  631.14   46.40 
   4  -4   9   12.70    1.80 
  -4   4   9    9.20    3.00 
  -4  -4   9    7.60    3.10 
  -4   4  -9   14.60    3.30 
   4   4   9   15.20    4.60 
   5  -4   9  168.38   13.40 
   5  -4   9  155.28   15.00 
  -5   4   9  159.68   16.30 
   5   4   9  199.08   19.30 
  -5  -4   9  159.48   18.60 
   6   4  -9   78.69   13.00 
  -6   4   9   69.39    9.90 
   6  -4   9   82.29    7.10 
  -6  -4   9   72.29   11.60 
   6   4   9   87.39   12.50 
  -7   4   9   13.90    5.10 
   7   4  -9    7.20    4.40 
   7   4   9   17.40    6.10 
  -7  -4   9    7.80    5.70 
   0   5   9 2996.90  203.38 
   0   5  -9 2988.90  202.78 
   0  -5   9 2541.05  203.58 
   0  -5  -9 2265.27  203.88 
   1   5  -9 1925.91  137.39 
   1  -5   9 1680.43  136.59 
  -1   5   9 1852.41  136.99 
  -1   5  -9 1947.21  135.89 
   1  -5  -9 1678.83  137.39 
  -1  -5   9 1554.84  140.09 
   1   5   9 2001.80  138.09 
  -2   5   9   78.49    7.10 
   2  -5   9   69.59    6.40 
  -2   5  -9   57.89    6.10 
   2  -5  -9   61.49    7.10 
   2   5   9   74.49    8.80 
  -2  -5   9   57.19    8.20 
  -3   5   9  191.38   16.40 
   3  -5   9  186.58   15.00 
  -3  -5   9  188.18   19.00 
   3   5   9  209.58   19.10 
  -3   5  -9  164.98   15.40 
   4  -5   9   51.99    4.80 
  -4   5   9   52.99    6.70 
  -4  -5   9   46.90    9.30 
  -4   5  -9   55.59    5.90 
   4   5   9   55.99    9.00 
   5  -5   9  101.89    8.20 
  -5   5   9  103.79   11.30 
  -5  -5   9   84.39   13.20 
   5   5   9  116.79   21.20 
   6   5  -9    1.60    3.10 
  -6   5   9    1.00    2.90 
   6   5   9    8.40    5.30 
  -6  -5   9   -3.10    2.90 
   7   5  -9   16.30    7.20 
  -7   5   9    6.90    4.70 
  -7  -5   9   17.00    7.70 
   7   5   9   20.90    7.20 
   0   6   9 1130.19   80.59 
   0  -6   9  975.20   80.89 
   0   6  -9 1024.80   80.99 
   1  -6   9   59.89    7.10 
   1   6  -9   79.29    7.80 
  -1   6   9   71.19    7.00 
  -1  -6   9   63.99    8.30 
  -1   6  -9   70.39    6.40 
   1   6   9   66.49    8.00 
   1  -6  -9   54.29    7.80 
   2  -6   9   26.60    3.60 
  -2   6   9   29.00    3.80 
  -2   6  -9   23.70    3.00 
   2   6   9   20.80    4.90 
   2  -6  -9   27.20    4.20 
  -2  -6   9   32.30    6.50 
   3  -6   9  349.37   25.70 
  -3   6   9  326.17   26.70 
   3   6   9  359.16   30.30 
  -3   6  -9  290.07   25.60 
  -3  -6   9  316.57   30.00 
  -4   6   9  102.19   11.10 
  -4  -6   9  120.89   14.60 
   4   6   9  122.49   14.30 
   5   6  -9   26.20    7.20 
  -5   6   9   43.90    6.20 
  -5  -6   9   38.30    8.40 
   5   6   9   36.40    8.60 
   6   6  -9   23.30    8.10 
  -6   6   9   32.20    6.50 
   6   6   9   37.80    9.60 
  -6  -6   9   37.50    9.00 
   0   7   9 1326.67   91.89 
   0   7  -9 1237.88   90.99 
   0  -7   9 1005.20   91.89 
   1  -7   9   76.39    9.10 
  -1   7   9   90.29    8.80 
   1   7   9   99.29   10.50 
  -1   7  -9   99.49    8.20 
  -1  -7   9   76.79   10.20 
  -2   7   9    9.90    2.30 
   2  -7   9    9.10    2.30 
  -2   7  -9   11.90    1.80 
  -2  -7   9    3.50    2.50 
   2   7   9    8.00    3.80 
  -3   7   9  380.86   30.20 
   3   7   9  432.96   34.50 
  -3  -7   9  381.36   34.30 
  -3   7  -9  329.67   28.80 
   4   7  -9   17.80    5.50 
   4   7   9   34.10    7.50 
  -4  -7   9   24.10    6.60 
   5   7  -9  111.39   14.80 
  -5   7   9   76.99    9.60 
  -5  -7   9   80.69   13.20 
   5   7   9   85.69   12.80 
   6   7  -9    4.30    4.40 
  -6   7   9    7.30    3.50 
   6   7   9    2.90    5.20 
  -6  -7   9    0.30    4.10 
   0   8  -9  254.47   20.60 
   0   8   9  254.77   21.30 
   0  -8   9  206.58   22.20 
   1  -8   9  187.48   18.90 
  -1   8   9  225.78   18.50 
  -1   8  -9  230.28   17.60 
  -1  -8   9  194.08   20.40 
   1   8   9  224.58   20.30 
   2  -8   9   21.00    3.30 
  -2   8   9   23.90    3.50 
  -2  -8   9   22.70    6.00 
   2   8   9   30.80    6.80 
  -2   8  -9   23.20    2.90 
  -3   8   9   28.70    4.00 
   3   8  -9   23.00    6.40 
  -3  -8   9   26.30    6.80 
   3   8   9   25.00    6.40 
   4   8  -9   42.60   10.00 
  -4   8   9   59.09    7.00 
  -4  -8   9   73.99   10.90 
   4   8   9   70.39   10.80 
   5   8  -9   55.99   12.00 
  -5   8   9   60.09    7.80 
  -5  -8   9   50.19   11.40 
   5   8   9   72.69   11.70 
   6   8  -9   27.10   10.60 
  -6   8   9   33.00    6.00 
  -6  -8   9   34.00   10.60 
   6   8   9   22.60    8.70 
   0  -9   9  345.67   32.30 
   0   9   9  412.56   31.90 
   0   9  -9  366.96   33.00 
   1  -9   9   40.70    6.60 
   1   9  -9   35.30    7.90 
  -1   9   9   56.49    6.30 
   1   9   9   64.09    8.00 
  -1   9  -9   59.79    5.60 
  -1   9  -9   48.40    7.10 
  -1  -9   9   42.10    7.30 
  -2   9   9  116.89   10.00 
   2  -9   9   89.59    9.80 
   2   9  -9   94.09   13.10 
  -2   9  -9   99.99    8.70 
   2   9   9  110.99   13.00 
  -2  -9   9  102.99   12.80 
  -2   9  -9  108.69   10.40 
  -3   9   9   78.39    8.10 
   3   9   9   81.09   11.80 
   4   9  -9    0.70    2.90 
  -4   9   9    1.30    1.70 
  -4  -9   9    7.20    4.60 
   4   9   9    4.10    4.40 
   5   9  -9   20.20    7.10 
  -5   9   9   13.40    3.80 
   5   9   9   13.60    5.70 
  -5  -9   9    8.90    5.60 
   6   9  -9   55.89   11.70 
  -6   9   9   51.19    8.50 
   6   9   9   69.49   13.60 
  -6  -9   9   46.50   11.60 
   0  10  -9   10.10    3.80 
   0 -10   9   19.30    5.20 
   0  10   9   22.30    4.70 
   1 -10   9  246.98   23.50 
   1  10  -9  270.77   26.30 
  -1  10   9  283.87   23.00 
   1  10   9  291.57   25.30 
  -1  10  -9  270.67   21.80 
  -1  10  -9  264.47   24.20 
  -1 -10   9  233.58   25.00 
  -2  10   9  265.97   21.50 
   2  10  -9  262.17   26.40 
  -2  10  -9  245.68   20.10 
  -2 -10   9  259.17   25.90 
   2  10   9  244.98   25.90 
  -2  10  -9  265.87   22.10 
  -3  10   9   86.59    9.00 
   3  10  -9   88.89   13.10 
   3  10   9   92.59   13.20 
  -3 -10   9   98.29   13.50 
  -4  10   9  135.09   13.00 
   4  10  -9  123.99   18.00 
  -4 -10   9  145.69   18.40 
   4  10   9  143.29   17.50 
  -5  10   9   26.40    5.40 
   5  10  -9   14.80    6.50 
   5  10   9   37.30    9.10 
  -5 -10   9   25.30    7.90 
   0  11   9  262.77   22.20 
   0 -11   9  207.38   22.20 
   0  11  -9  240.18   23.50 
  -1  11   9   42.10    6.00 
   1  11  -9   63.89    9.50 
  -1  11  -9   46.50    8.10 
  -1 -11   9   32.50    7.60 
   1  11   9   49.90   11.30 
  -1  11  -9   42.70    5.30 
  -2  11   9   39.50    4.90 
   2  11  -9   22.60    8.30 
   2  11   9   25.70    7.00 
  -2  11  -9   30.90    4.90 
  -2 -11   9   27.40    9.00 
  -2  11  -9   33.10    3.50 
  -3  11   9    4.70    2.20 
   3  11  -9    2.50    4.70 
  -3 -11   9    3.40    3.70 
   3  11   9   -2.20    2.80 
  -4  11   9   16.30    3.70 
   4  11  -9   24.30    6.80 
  -4 -11   9   19.50    6.60 
   4  11   9   27.30    7.70 
   5  11  -9   42.70   10.40 
  -5  11   9   41.20    6.60 
  -5 -11   9   19.80    7.80 
   5  11   9   46.00   10.70 
   0  12  -9    3.00    3.40 
   0  12   9   -1.30    2.20 
  -1  12   9   41.30    5.90 
   1  12  -9   28.70    7.60 
   1  12   9   41.20    8.00 
  -1  12  -9   35.40    7.00 
  -1  12  -9   34.60    4.90 
  -1 -12   9   36.40    8.50 
   2  12  -9   71.99   11.10 
  -2  12   9   69.99    7.50 
  -2  12  -9   71.79    6.20 
  -2 -12   9   63.69   12.00 
   2  12   9   74.39   10.80 
  -2  12  -9   55.59    7.30 
   3  12  -9   43.80   10.00 
  -3  12   9   51.49    6.20 
  -3 -12   9   50.69   11.00 
   3  12   9   46.40    9.80 
   4  12  -9   13.10    6.80 
  -4  12   9   24.40    4.50 
  -4 -12   9   18.00    7.10 
   0  13  -9    5.10    4.00 
   0  13   9    7.90    3.40 
  -1  13   9   79.59   10.00 
   1  13  -9   48.10   10.40 
  -1  13  -9   49.20    8.90 
   1  13   9   64.19    9.80 
  -2  13   9   40.50    5.50 
   2  13  -9   32.50    9.10 
  -2  13  -9   32.00    5.40 
   2  13   9   36.00    8.10 
   3  13  -9   40.60   10.00 
  -3  13   9   43.80    5.90 
   3  13   9   47.20   10.30 
   0  14   9    5.40    3.30 
   0  14  -9   -0.70    3.90 
   1  14  -9  100.39   15.70 
  -1  14   9  136.69   13.40 
  -1  14  -9  115.09   14.10 
   1  14   9  143.29   15.90 
  -2  14   9   30.50    7.80 
   2  14  -9   20.90    8.20 
   2  14   9   26.10    7.20 
   0  15  -9   -3.50    5.20 
   0  15   9    0.20    3.10 
   1  15  -9   13.00    5.90 
  -1  15   9   24.50    5.30 
   1  15   9   27.50    6.80 
  -1  15  -9   18.90    6.30 
   0   0  10  705.53   50.19 
   0   0 -10  587.34   50.39 
  -1   0  10   75.79    7.80 
   1   0  10   83.09    7.40 
  -1   0 -10   58.89    8.70 
   1   0 -10   80.79    7.60 
   2   0 -10  449.66   33.60 
   2   0  10  426.96   33.20 
  -2   0  10  379.86   34.10 
  -3   0 -10  187.78   19.40 
   3   0  10  249.28   19.40 
  -3   0  10  219.68   20.20 
   4   0  10   62.79    7.10 
  -4   0  10   54.69    8.10 
  -5   0  10  538.65   50.49 
   5   0  10  665.13   49.00 
  -6   0  10   -1.90    2.40 
   6   0  10    2.10    2.40 
  -7   0  10    3.00    4.80 
   7   0  10   10.00    4.10 
   0  -1 -10  396.66   33.10 
   0  -1  10  414.56   32.90 
   0   1  10  438.96   32.80 
   0   1 -10  405.86   35.30 
  -1  -1 -10  103.99   10.70 
   1   1 -10  128.09   10.30 
   1  -1  10  124.29   10.00 
  -1   1  10  117.19   10.50 
   1   1  10  108.79   10.00 
  -1  -1  10  104.99   10.50 
   1  -1 -10   98.69   10.00 
  -1   1 -10   98.09   10.10 
  -2   1  10  546.05   44.70 
   2  -1  10  592.64   43.50 
   2   1 -10  498.35   47.10 
   2   1  10  580.24   44.20 
  -2  -1  10  519.65   45.00 
   2  -1 -10  613.34   44.10 
  -3   1  10  596.54   49.40 
   3   1  10  674.23   48.90 
  -3  -1  10  570.34   49.90 
   4  -1  10  655.23   55.99 
  -4   1  10  631.94   53.59 
  -4   1 -10  609.94   52.89 
   4   1  10  775.22   53.29 
  -4  -1  10  622.04   54.19 
   5  -1  10    3.90    2.20 
  -5   1  10    3.30    2.80 
  -5  -1  10    6.30    3.10 
   5   1  10    3.50    2.70 
   6  -1  10    2.40    2.30 
  -6   1  10    1.90    2.70 
   6   1  10   -0.50    2.70 
  -6  -1  10   12.80    4.30 
   7  -1  10   28.70    5.50 
   7   1 -10   18.50    6.60 
  -7   1  10   17.20    6.30 
   7   1  10   26.50    6.50 
  -7  -1  10   25.10    7.50 
   0   2 -10  496.35   40.80 
   0   2  10  537.35   40.00 
   0  -2  10  511.25   40.20 
   0  -2 -10  496.15   40.60 
  -1   2  10  992.90   76.09 
   1  -2  10  990.80   74.09 
   1   2 -10 1034.40   74.59 
   1   2  10  993.10   74.79 
  -1   2 -10  912.81   74.19 
   1  -2 -10  977.30   74.79 
  -1  -2  10  918.31   75.29 
  -2   2  10  397.06   31.80 
   2  -2  10  386.96   30.50 
  -2  -2  10  348.97   32.40 
   2   2  10  411.56   31.90 
   2  -2 -10  404.26   31.30 
  -3   2  10  323.67   28.90 
   3  -2  10  374.46   27.30 
  -3  -2  10  309.67   29.80 
   3   2  10  359.56   29.10 
   4  -2  10  541.65   40.30 
  -4   2  10  497.75   42.60 
  -4  -2  10  485.85   43.80 
   4   2  10  584.64   43.10 
  -4   2 -10  467.15   42.00 
  -5   2  10   17.20    5.10 
   5  -2  10   15.40    5.00 
   5  -2  10   26.40    3.90 
  -5   2 -10   24.60    5.30 
  -5  -2  10   15.80    4.90 
   5   2  10   26.00    5.90 
  -6   2  10   25.40    8.30 
   6  -2  10   33.90    4.70 
   6   2  10   30.10    6.80 
  -6  -2  10   18.00    6.60 
  -7   2  10    9.90    4.10 
   7  -2  10    4.10    2.60 
   7   2 -10    6.30    4.70 
  -7  -2  10   10.30    4.70 
   7   2  10   -0.10    4.20 
   0  -3  10   90.79    8.90 
   0  -3 -10   89.79    9.40 
   0   3  10   92.39    9.90 
   1   3 -10  279.07   22.20 
  -1   3  10  290.37   22.10 
   1  -3  10  247.48   21.60 
   1   3  10  277.07   22.40 
  -1   3 -10  262.87   21.60 
  -1  -3  10  236.18   26.70 
   1  -3 -10  266.77   22.50 
   2  -3  10  410.06   30.60 
  -2   3  10  424.36   31.80 
  -2  -3  10  367.46   32.90 
   2  -3 -10  400.96   31.50 
  -2   3 -10  328.57   30.80 
   2   3  10  415.76   32.40 
   3  -3  10   16.50    2.30 
  -3   3  10   15.20    3.50 
   3   3  10   16.80    4.10 
  -3   3 -10   10.00    2.90 
  -3  -3  10   12.70    4.00 
   4  -3  10    9.10    1.90 
  -4   3  10    9.30    3.40 
  -4  -3  10    6.20    2.90 
  -4   3 -10    5.50    2.60 
   4   3  10   16.00    4.60 
  -5   3  10    6.70    2.90 
   5  -3  10    8.40    3.40 
   5  -3  10    4.80    1.70 
   5   3  10    7.20    3.70 
  -5  -3  10   12.30    4.20 
  -6   3  10   -1.80    2.70 
   6   3  10    2.70    3.60 
  -6  -3  10   -3.20    2.50 
  -7   3  10   66.59   10.30 
   7   3 -10   56.19   11.50 
   7   3  10   80.49   11.60 
  -7  -3  10   51.69   11.70 
   0  -4 -10   82.59    9.70 
   0   4 -10   99.99    8.70 
   0  -4  10   87.09    9.20 
   0   4  10   96.39    9.00 
  -1   4  10   48.90    4.90 
   1  -4  10   37.20    4.60 
   1   4 -10   45.50    5.10 
  -1   4 -10   33.00    4.10 
   1   4  10   40.00    5.20 
  -1  -4  10   34.30    5.20 
   1  -4 -10   31.30    5.00 
  -2   4  10    1.70    1.40 
   2  -4  10    4.30    1.40 
  -2  -4  10    2.60    1.70 
   2   4  10    2.30    1.80 
  -2   4 -10    3.50    1.30 
   3  -4  10    5.00    1.30 
  -3   4  10    2.80    1.70 
  -3  -4  10    2.50    1.80 
   3   4  10    0.30    2.00 
  -3   4 -10    2.60    1.80 
   4  -4  10   86.49    7.30 
  -4   4  10   80.99    9.40 
   4   4  10   90.19   11.10 
  -4  -4  10   75.89   11.10 
  -4   4 -10   76.79    8.90 
  -5   4  10   16.00    4.30 
   5  -4  10   18.40    2.40 
   5  -4  10   18.00    4.10 
   5   4  10   22.50    6.10 
  -5   4 -10   24.50    4.50 
  -5  -4  10   10.10    4.60 
   6  -4  10   43.30    4.30 
  -6   4  10   36.20    7.30 
   6   4 -10   36.90    9.00 
   6   4  10   47.70    9.30 
  -6  -4  10   44.60    9.90 
   7   4  10   29.70    8.00 
   0  -5  10   59.99    7.40 
   0   5  10   71.59    7.30 
   0   5 -10   64.69    6.70 
   1   5 -10  179.58   20.30 
  -1   5  10  207.18   16.70 
   1  -5  10  170.88   16.60 
   1   5  10  221.88   18.00 
  -1   5 -10  200.08   16.10 
  -1  -5  10  189.08   18.20 
   2  -5  10   66.09    6.70 
  -2   5  10   74.99    7.30 
   2   5  10   73.89    8.80 
  -2  -5  10   74.49    9.20 
  -2   5 -10   59.69    6.50 
   3  -5  10   21.40    2.70 
  -3   5  10   23.70    4.30 
   3   5  10   17.00    4.70 
  -3  -5  10   23.00    5.90 
  -3   5 -10   22.70    3.40 
   4  -5  10   21.90    2.70 
  -4   5  10   29.40    5.30 
  -4   5 -10   25.60    4.20 
  -4  -5  10   21.70    6.20 
   4   5  10   28.20    6.90 
   5  -5  10   27.60    4.40 
   5  -5  10   33.60    3.20 
  -5   5  10   22.70    5.20 
  -5  -5  10   27.00    7.40 
   5   5  10   30.60    7.40 
  -6   5  10    9.30    3.60 
   6   5 -10    8.60    4.70 
  -6  -5  10    4.40    4.50 
   6   5  10   11.60    5.20 
   0  -6  10  639.04   59.39 
   0   6 -10  827.42   58.59 
   0   6  10  799.42   59.19 
   1  -6  10  482.95   41.60 
  -1   6  10  563.64   41.40 
  -1   6 -10  554.14   40.50 
   1   6  10  549.54   42.70 
  -1  -6  10  457.65   42.80 
  -2   6  10  465.65   33.50 
   2  -6  10  404.56   33.20 
   2   6  10  478.65   36.10 
  -2   6 -10  385.66   32.40 
  -2  -6  10  360.56   35.60 
  -3   6  10   88.59    8.50 
   3  -6  10   80.89    7.40 
  -3   6 -10   66.69    7.50 
  -3  -6  10   71.19   10.40 
   3   6  10   92.29   11.10 
  -4   6  10   50.59    6.40 
   4  -6  10   50.99    4.80 
  -4  -6  10   38.10    9.10 
   4   6  10   49.50    9.50 
   5   6 -10    1.90    2.80 
  -5   6  10    8.30    3.10 
  -5  -6  10    5.30    4.10 
   5   6  10    3.20    4.10 
   6   6 -10   15.50    6.40 
  -6   6  10   22.70    5.60 
  -6  -6  10   22.80    7.50 
   6   6  10   24.30    7.00 
   0   7  10   -1.20    1.00 
   0  -7  10   -1.30    1.00 
   0   7 -10   -2.30    1.30 
  -1   7  10  717.93   52.29 
   1  -7  10  604.24   52.59 
   1   7  10  738.53   54.09 
  -1  -7  10  566.54   53.89 
  -1   7 -10  702.13   51.29 
   2  -7  10  393.26   34.20 
  -2   7  10  479.45   34.40 
  -2  -7  10  380.16   37.00 
  -2   7 -10  401.46   33.10 
   2   7  10  500.15   37.60 
   3  -7  10   49.40    5.10 
  -3   7  10   45.50    5.70 
  -3  -7  10   54.39    8.60 
   3   7  10   53.89    8.60 
  -3   7 -10   39.40    4.80 
  -4   7  10   69.99    7.90 
   4   7  10   67.69   10.70 
  -4  -7  10   54.49   10.80 
   5   7 -10   33.50    8.70 
  -5   7  10   47.80    7.10 
  -5  -7  10   67.89   10.90 
   5   7  10   60.09   11.50 
  -6   7  10   25.60    5.80 
   6   7 -10   40.60   10.60 
   6   7  10   26.80    7.70 
  -6  -7  10   27.40    7.50 
   0   8 -10   51.19    7.30 
   0   8  10   53.59    6.60 
   0  -8  10   44.20    6.70 
   1  -8  10  172.98   17.70 
  -1   8  10  207.38   17.20 
   1   8  10  235.98   19.40 
  -1  -8  10  170.38   18.90 
   2  -8  10  234.28   22.10 
  -2   8  10  286.97   22.00 
  -2   8 -10  254.77   20.80 
   2   8  10  304.77   25.40 
  -2  -8  10  243.78   25.00 
  -3   8  10   31.50    4.60 
  -3  -8  10   40.90    9.00 
   3   8  10   33.10    8.00 
  -4   8  10   70.99    8.30 
   4   8 -10   69.89   11.60 
   4   8  10   84.89   11.90 
  -4  -8  10   80.39   12.00 
   5   8 -10  139.09   18.50 
  -5   8  10  133.59   13.90 
  -5  -8  10  132.79   17.50 
   5   8  10  130.89   17.40 
  -6   8  10   14.80    5.10 
   6   8 -10   19.50    7.80 
  -6  -8  10   17.70    6.60 
   6   8  10   19.20   10.60 
   0  -9  10   38.00    7.20 
   0   9  10   36.90    5.70 
   1  -9  10   19.70    4.50 
  -1   9  10   30.60    4.40 
  -1   9 -10   27.30    3.50 
  -1  -9  10   16.70    5.20 
   1   9  10   26.40    5.50 
   2  -9  10   30.20    4.40 
  -2   9  10   25.20    3.90 
  -2   9 -10   28.90    3.20 
  -2   9 -10   21.90    4.50 
  -2  -9  10   19.30    5.90 
   2   9  10   36.30    7.30 
  -3   9  10  103.69    9.80 
   3   9 -10   93.19   13.60 
   3   9  10  101.39   13.30 
  -3  -9  10   82.19   12.70 
  -4   9  10   34.60    5.20 
   4   9 -10   33.80    9.10 
   4   9  10   43.00    9.60 
  -4  -9  10   34.90    9.00 
   5   9 -10    1.90    4.00 
  -5   9  10    3.60    2.60 
   5   9  10    0.30    4.30 
  -5  -9  10    5.00    4.70 
   0  10 -10   73.29   10.40 
   0 -10  10   73.69   10.10 
   0  10  10   87.29    9.70 
  -1  10  10   32.70    4.60 
   1  10 -10   12.80    4.90 
  -1  10 -10   23.70    5.40 
  -1 -10  10   24.00    6.30 
  -1  10 -10   25.60    3.70 
   1  10  10   22.30    5.60 
   2 -10  10   10.90    2.60 
  -2  10  10    3.90    1.80 
   2  10 -10    7.40    4.70 
  -2  10 -10    7.10    1.60 
  -2 -10  10    1.90    3.20 
   2  10  10    4.00    3.00 
  -2  10 -10   10.40    3.20 
   3  10 -10  116.79   16.10 
  -3  10  10  117.39   11.60 
  -3 -10  10  131.89   16.30 
   3  10  10  126.19   15.70 
   4  10 -10    8.10    4.40 
  -4  10  10   13.30    3.40 
   4  10  10   15.50    5.40 
  -4 -10  10    4.20    4.90 
   5  10 -10   41.40   13.50 
  -5  10  10   26.10    5.40 
   5  10  10   42.40   12.70 
  -5 -10  10   21.60    8.90 
   0  11 -10   10.30    3.90 
   0  11  10   10.20    3.50 
   0 -11  10   10.00    3.80 
   1 -11  10   23.00    5.40 
   1  11 -10   39.50    8.10 
  -1  11  10   28.40    4.60 
  -1  11 -10   24.20    3.90 
   1  11  10   21.10    5.40 
  -1 -11  10   21.80    6.40 
  -1  11 -10   23.20    5.80 
   2  11 -10   97.79   13.80 
  -2  11  10  117.19   10.40 
  -2 -11  10   85.99   13.60 
  -2  11 -10  101.89   10.70 
   2  11  10  113.29   13.40 
  -2  11 -10   94.99    8.80 
  -3  11  10   48.00    5.90 
   3  11 -10   44.60   10.60 
  -3 -11  10   40.90    9.90 
   3  11  10   49.80    9.80 
  -4  11  10   35.20    5.20 
   4  11 -10   38.70    9.60 
   4  11  10   29.10    8.30 
  -4 -11  10   29.10    8.50 
  -5 -11  10    1.50    5.20 
   0  12  10    0.50    1.80 
   0  12 -10    1.10    2.40 
   0 -12  10    1.80    3.10 
   1  12 -10   39.80    9.40 
  -1  12  10   49.40    6.60 
  -1  12 -10   50.39    7.90 
  -1 -12  10   46.80    9.60 
   1  12  10   44.00    8.30 
   2  12 -10   30.20    7.80 
  -2  12  10   30.80    4.60 
  -2  12 -10   27.60    5.10 
  -2  12 -10   24.10    3.50 
   2  12  10   31.80    7.60 
  -2 -12  10   19.40    6.30 
   3  12 -10   14.00    5.90 
  -3  12  10   14.40    3.40 
   3  12  10   16.40    5.90 
  -3 -12  10   11.70    5.40 
  -4  12  10    3.40    2.80 
   4  12  10    6.50    4.80 
   0  13 -10    4.90    4.10 
  -1  13  10   10.20    3.30 
   1  13 -10   13.90    5.80 
  -1  13 -10   14.80    4.70 
   1  13  10    7.10    4.00 
  -2  13  10   42.90    7.70 
   2  13 -10   32.00    9.40 
  -2  13 -10   39.70    6.30 
  -2 -13  10   36.10    9.70 
   2  13  10   43.20    9.00 
  -3  13  10   45.10    6.00 
   3  13 -10   28.40    9.70 
  -3 -13  10   31.50    9.20 
   0  14  10   94.79   10.70 
   0  14 -10   60.99   11.80 
  -1  14  10   18.80    4.70 
   1  14 -10   29.60    8.50 
  -1  14 -10   22.80    6.20 
   1  14  10   32.90    7.60 
   2  14 -10   68.69   14.20 
  -2  14  10  103.19   10.30 
   2  14  10  101.39   14.30 
   0   0 -11    0.10    1.00 
   0   0  11    1.30    1.80 
  -1   0  11    0.90    1.20 
  -1   0 -11    1.40    1.30 
   1   0  11    3.10    1.40 
   1   0 -11    1.80    1.30 
  -2   0 -11   56.19    7.70 
  -2   0  11   82.39    8.40 
  -3   0  11  237.38   21.50 
  -3   0 -11  185.68   20.40 
   3   0  11  272.47   20.10 
   4   0  11   15.70    3.60 
  -4   0  11   19.70    5.00 
  -5   0  11   31.90    7.30 
   5   0  11   45.10    6.00 
   6   0  11   -1.50    1.90 
  -6   0  11    6.50    3.70 
   7   0  11   46.00   12.00 
  -7   0  11   30.30    8.40 
   0  -1  11  603.94   49.70 
   0   1  11  697.73   49.70 
   0  -1 -11  610.94   49.99 
   0   1 -11  639.64   49.60 
   1   1 -11  299.57   23.20 
  -1  -1 -11  232.78   23.50 
  -1   1  11  301.97   23.60 
   1  -1  11  286.37   22.80 
  -1  -1  11  280.07   23.80 
   1   1  11  287.87   23.10 
   1  -1 -11  293.47   23.30 
  -1   1 -11  266.77   23.20 
  -2   1  11   14.90    3.50 
  -2  -1 -11   16.30    4.10 
   2  -1  11   16.70    2.60 
  -2   1 -11   12.00    3.20 
   2   1  11   13.90    3.00 
  -2  -1  11   10.80    3.20 
  -3   1  11  233.78   20.70 
   3  -1  11  209.78   20.20 
  -3   1 -11  186.38   19.60 
   3   1  11  264.77   20.00 
  -3  -1  11  227.78   21.10 
  -4   1  11  171.98   17.70 
   4  -1  11  191.18   15.80 
   4   1  11  197.28   17.00 
  -4  -1  11  145.29   17.60 
   5  -1  11  171.18   14.20 
  -5   1  11  123.09   15.60 
  -5  -1  11  116.39   18.90 
   5   1  11  168.78   15.60 
  -6   1  11   23.80    6.20 
   6  -1  11   31.30    5.30 
   6   1  11   39.60    7.00 
  -6  -1  11   19.90    6.60 
  -7   1  11    1.10    4.00 
   7  -1  11    4.40    2.90 
  -7  -1  11    2.70    4.20 
   7   1  11    1.30    3.40 
   0   2 -11    2.60    1.30 
   0  -2 -11    3.60    1.90 
   0   2  11    7.30    1.90 
   0  -2  11    5.40    1.80 
   1  -2  11   27.60    3.70 
  -1  -2 -11   20.10    4.50 
  -1   2  11   32.00    4.10 
   1   2  11   30.50    4.00 
  -1  -2  11   29.70    4.50 
   1  -2 -11   23.20    5.80 
  -2   2  11  825.92   65.29 
   2  -2  11  863.91   64.09 
  -2  -2  11  769.92   66.09 
   2   2  11  888.81   65.29 
  -3   2  11  136.89   13.40 
   3  -2  11  138.49   11.70 
   3   2  11  140.99   13.30 
  -3  -2  11  116.29   14.00 
  -4   2  11    2.90    2.10 
   4  -2  11    6.10    2.20 
   4   2  11    0.90    2.30 
  -4   2 -11    6.20    3.00 
  -4  -2  11    6.30    3.10 
  -5   2  11    7.20    3.40 
   5  -2  11    7.00    2.10 
   5   2  11    7.80    3.60 
  -5  -2  11    5.80    3.80 
   6  -2  11   79.59    8.00 
  -6   2  11   57.99    9.70 
   6   2  11   76.69   11.70 
  -6  -2  11   66.09   11.20 
   7  -2  11   57.49    7.00 
  -7   2  11   35.30    8.90 
  -7  -2  11   52.69   10.50 
   7   2  11   68.59   10.00 
   0   3  11    4.60    1.70 
   0  -3  11    3.60    1.70 
   0   3 -11    7.70    1.90 
   1  -3  11   60.59    6.20 
  -1   3  11   66.49    6.60 
  -1   3 -11   51.79    6.20 
  -1  -3  11   56.99    7.10 
   1   3  11   58.39    6.60 
  -2   3  11  405.66   30.60 
   2  -3  11  384.76   29.30 
   2   3  11  384.36   30.80 
  -2   3 -11  316.87   29.60 
  -2  -3  11  366.36   31.80 
   3  -3  11  313.97   23.50 
  -3   3  11  289.17   25.30 
  -3  -3  11  238.38   26.20 
   3   3  11  326.97   26.10 
  -4   3  11  678.63   59.39 
   4  -3  11  754.92   56.79 
  -4  -3  11  668.63   61.19 
   4   3  11  874.31   60.89 
   5  -3  11   55.39    5.50 
  -5   3  11   46.80    7.70 
   5  -3  11   48.00    7.40 
  -5   3 -11   41.60    7.40 
  -5  -3  11   58.19    9.20 
   5   3  11   59.69    8.60 
   6  -3  11    9.60    2.30 
  -6   3  11    7.20    3.30 
  -6  -3  11    4.00    4.10 
   6   3  11    5.20    3.90 
  -7   3  11   16.90    6.00 
   7   3  11   11.70    5.60 
   0   4  11  480.75   38.50 
   0   4 -11  490.15   38.10 
  -1   4  11  209.28   16.30 
   1  -4  11  182.58   16.00 
  -1  -4  11  175.68   17.30 
  -1   4 -11  150.98   17.80 
   1   4  11  207.28   16.90 
  -2   4  11  293.17   22.80 
   2  -4  11  254.37   21.70 
  -2  -4  11  260.57   24.50 
   2   4  11  320.97   24.10 
  -2   4 -11  235.58   21.90 
  -3   4  11  156.18   14.20 
   3  -4  11  149.09   12.40 
   3   4  11  172.18   15.60 
  -3   4 -11  122.19   13.20 
  -3  -4  11  152.98   16.30 
   4  -4  11   13.40    2.30 
  -4   4  11   15.70    4.10 
  -4  -4  11   10.30    4.20 
   4   4  11   15.40    4.60 
  -4   4 -11   13.10    3.60 
  -5   4  11   57.49    8.30 
   5  -4  11   68.39    6.00 
   5  -4  11   54.99    7.80 
  -5   4 -11   60.19    8.20 
  -5  -4  11   64.69   10.80 
   5   4  11   58.79   10.80 
   6  -4  11   50.39    4.90 
  -6   4  11   33.00    9.30 
  -6  -4  11   35.00    9.60 
   6   4  11   63.59   10.10 
   0   5  11    7.70    2.20 
   0  -5  11    5.10    2.40 
   0   5 -11    7.50    2.00 
  -1   5  11   12.90    2.70 
   1  -5  11    9.70    2.40 
   1   5  11    7.60    2.50 
  -1  -5  11   11.40    3.30 
  -1   5 -11   10.00    2.60 
   2  -5  11  437.56   37.00 
  -2   5  11  527.35   37.90 
  -2  -5  11  434.36   39.90 
   2   5  11  540.05   39.70 
  -2   5 -11  435.16   36.90 
  -3   5  11  133.89   12.00 
   3  -5  11  117.79   10.40 
   3   5  11  153.08   14.00 
  -3  -5  11  113.89   13.90 
  -3   5 -11   94.59   10.80 
   4  -5  11  154.18   13.00 
  -4   5  11  154.68   15.40 
  -4  -5  11  147.69   20.00 
   4   5  11  197.18   18.10 
  -4   5 -11  150.08   14.40 
   5  -5  11    6.00    1.40 
  -5   5  11    5.10    3.00 
   5  -5  11    9.50    2.80 
  -5   5 -11   11.20    3.00 
   5   5  11    7.20    4.30 
  -5  -5  11    2.40    3.00 
   6   5 -11   25.80    7.60 
  -6   5  11   35.40    8.90 
   6   5  11   39.70    8.70 
  -6  -5  11   45.90    9.90 
   0   6 -11  922.81   66.49 
   0   6  11  919.51   67.29 
   0  -6  11  743.13   67.49 
   1  -6  11  437.56   39.40 
  -1   6  11  528.15   39.40 
  -1   6 -11  524.35   38.60 
  -1  -6  11  420.66   40.80 
   1   6  11  558.04   40.80 
  -2   6  11  200.98   15.60 
   2  -6  11  157.58   15.00 
   2   6  11  209.88   17.80 
  -2  -6  11  157.78   17.50 
  -2   6 -11  155.08   14.40 
   3  -6  11   62.39    6.30 
  -3   6  11   68.99    7.30 
  -3   6 -11   54.99    6.70 
   3   6  11   73.59    9.40 
  -3  -6  11   62.89    9.30 
   4  -6  11   41.10    4.30 
  -4   6  11   36.20    5.80 
  -4   6 -11   33.20    5.10 
  -4  -6  11   47.00    9.40 
   4   6  11   60.99    8.80 
  -5   6  11   27.20    5.80 
  -5  -6  11   27.60    7.70 
   5   6  11   27.30    7.40 
  -6   6  11   -2.00    3.20 
   6   6 -11    2.30    4.20 
  -6  -6  11   -5.00    3.50 
   6   6  11    6.20    4.50 
   0   7  11  168.38   15.00 
   0  -7  11  149.29   15.50 
   1  -7  11   17.90    4.00 
  -1   7  11   19.30    3.80 
   1   7  11   20.60    4.80 
  -1  -7  11   23.10    5.50 
  -1   7 -11   23.00    3.20 
   2  -7  11   21.20    3.40 
  -2   7  11   23.50    3.50 
   2   7  11   17.70    4.60 
  -2   7 -11   14.90    2.60 
  -2  -7  11   14.50    4.60 
  -3   7  11   27.50    4.30 
   3  -7  11   34.50    4.00 
   3   7  11   30.70    6.80 
  -3  -7  11   25.90    6.50 
  -3   7 -11   25.20    4.00 
  -4   7  11   33.00    5.30 
   4   7  11   43.00    8.60 
  -4  -7  11   27.70    7.60 
  -5   7  11    5.30    3.00 
   5   7 -11    7.20    4.70 
   5   7  11    9.00    4.70 
  -5  -7  11    8.70    4.40 
  -6   7  11   39.60    7.40 
   6   7 -11   26.20    9.20 
   6   7  11   24.90    7.80 
  -6  -7  11   33.70    8.80 
   0  -8  11   24.40    5.10 
   0   8  11   23.40    4.60 
  -1   8  11  172.88   15.10 
   1  -8  11  139.19   15.50 
   1   8  11  179.48   16.60 
  -1   8 -11  179.88   14.20 
  -1  -8  11  148.19   16.80 
   2  -8  11   19.70    3.90 
  -2   8  11   21.70    3.60 
  -2   8 -11   19.20    2.80 
   2   8  11   22.10    5.80 
  -2  -8  11   16.30    5.00 
   3  -8  11   42.50    4.70 
  -3   8  11   39.70    5.30 
  -3  -8  11   31.50    8.20 
  -3   8 -11   35.30    4.60 
   3   8  11   38.20    7.80 
   4   8 -11   14.00    5.00 
  -4   8  11   13.20    3.10 
   4   8  11   11.40    5.20 
  -4  -8  11    6.60    4.60 
   5   8 -11   18.30    6.80 
  -5   8  11    9.40    3.60 
  -5  -8  11   11.00    4.70 
   5   8  11   10.10    5.20 
  -6   8  11    8.10    4.10 
   6   8 -11    7.10    5.40 
  -6  -8  11    3.90    5.50 
   6   8  11   10.80    5.90 
   0  -9  11   17.00    4.90 
   0   9  11   31.50    4.80 
  -1   9  11    5.20    2.00 
   1  -9  11    0.90    2.00 
  -1   9 -11    3.50    1.60 
  -1  -9  11    4.10    3.10 
   1   9  11    6.10    2.80 
   2  -9  11   78.69    8.60 
  -2   9  11   78.69    8.20 
   2   9  11   88.29   10.80 
  -2   9 -11   74.19    7.20 
  -2  -9  11   70.99   11.00 
  -3   9  11  154.28   14.20 
   3   9 -11  144.29   18.40 
  -3  -9  11  145.49   18.20 
   3   9  11  166.18   17.80 
  -4   9  11    0.50    1.50 
   4   9 -11    4.20    2.60 
  -4  -9  11    6.80    4.90 
   4   9  11    1.50    3.40 
   5   9 -11   55.29   12.30 
  -5   9  11   68.39    8.80 
   5   9  11   83.89   12.80 
  -5  -9  11   67.39   12.90 
   0  10  11   22.70    4.80 
   0 -10  11   17.40    4.90 
  -1  10  11  135.39   12.50 
   1 -10  11  112.19   13.10 
   1  10 -11  112.59   15.00 
   1  10  11  143.29   14.40 
  -1  10 -11  140.09   11.60 
  -1 -10  11   94.69   14.00 
  -1  10 -11  141.89   14.50 
   2 -10  11   20.50    4.60 
  -2  10  11   31.70    4.40 
   2  10  11   34.90    7.10 
  -2  10 -11   29.50    5.40 
  -2  10 -11   24.70    3.40 
  -3  10  11   46.90    5.90 
   3  10 -11   54.79   11.40 
   3  10  11   43.60    9.00 
  -3 -10  11   34.10    8.40 
  -4  10  11   27.00    5.00 
   4  10 -11   15.10    6.20 
  -4 -10  11   17.80    6.80 
   4  10  11   44.60    8.80 
   5  10 -11   31.40    8.60 
  -5  10  11   31.70    6.10 
   5  10  11   37.40    9.30 
  -5 -10  11   34.10    9.00 
   0  11  11    4.70    2.50 
   0 -11  11    3.30    3.40 
   0  11 -11    2.30    3.10 
  -1  11  11   76.69    8.50 
   1  11 -11   86.39   12.00 
   1 -11  11   54.09    8.90 
  -1 -11  11   65.09   10.40 
  -1  11 -11   83.29   10.50 
   1  11  11   88.09   10.60 
  -2  11  11   33.20    4.80 
   2  11 -11   33.30    7.90 
  -2  11 -11   30.10    3.70 
  -2 -11  11   24.60    7.70 
  -2  11 -11   28.70    5.70 
   2  11  11   28.90    6.80 
   3  11 -11   43.10   10.00 
  -3  11  11   52.59    6.50 
  -3 -11  11   38.30    9.30 
   3  11  11   56.89   10.70 
  -4  11  11    7.10    2.90 
   4  11 -11   -1.20    3.20 
  -4 -11  11    1.50    4.60 
   4  11  11   10.80    8.00 
   0  12  11    2.70    2.20 
   0 -12  11   10.70    4.20 
   0  12 -11    1.30    3.30 
  -1  12  11   41.00    6.00 
   1 -12  11   42.80    7.70 
   1  12 -11   32.20    8.10 
   1  12  11   52.59    8.00 
  -1 -12  11   36.40    9.90 
  -1  12 -11   43.90    8.40 
   2  12 -11  114.99   15.90 
  -2  12  11  108.09   13.90 
   2  12  11  137.49   15.10 
  -2  12 -11  110.79   11.80 
  -2 -12  11   94.69   14.40 
   3  12 -11   17.40    6.00 
  -3  12  11    4.50    2.60 
   3  12  11    6.90    4.40 
  -3 -12  11    6.40    4.60 
  -4  12  11   19.30    4.60 
   4  12 -11   28.60    8.60 
   4  12  11   31.30    7.90 
  -4 -12  11    3.70    6.40 
   0  13  11    1.00    2.30 
   0  13 -11    5.00    4.20 
  -1  13  11   21.20    4.80 
   1  13 -11   19.00    6.10 
  -1  13 -11   27.20    6.60 
   1  13  11   26.30    6.30 
  -1 -13  11   18.70    6.50 
   2  13 -11   45.10   11.10 
   2  13  11   48.30    9.50 
  -2 -13  11   31.80    8.30 
  -2  13 -11   43.20    7.10 
   3  13 -11    8.50    5.90 
  -3  13  11    7.30    3.10 
  -3 -13  11    9.60    4.40 
   3  13  11    7.00    4.90 
   0  14  11   38.70    7.40 
   0  14 -11   30.80    8.00 
  -1  14  11   13.00    3.70 
   1  14 -11    4.00    6.20 
   1  14  11   12.10    5.00 
  -1  14 -11   14.00    5.40 
   2  14 -11   16.10    5.40 
  -2  14  11    1.30    2.50 
   2  14  11    6.10    4.50 
   0   0  12   41.60    5.10 
  -1   0  12    5.60    1.90 
  -1   0 -12    3.70    2.00 
   1   0  12    7.30    1.90 
  -2   0  12  856.21   68.39 
   2   0  12  883.41   66.89 
  -3   0  12  154.28   15.40 
   3   0  12  143.99   13.30 
  -4   0  12    0.00    1.60 
   4   0  12    2.90    1.70 
   5   0  12    2.90    2.30 
  -5   0  12    2.90    3.10 
   6   0  12   27.00    5.20 
  -6   0  12   14.70    5.30 
   7   0  12   76.29    9.40 
  -7   0  12   52.39   11.00 
   0   1 -12  281.17   23.40 
   0   1  12  288.87   23.10 
   0  -1  12  268.57   23.20 
   1  -1  12 1302.37   95.19 
  -1   1  12 1289.87   95.99 
  -1  -1  12 1234.58   96.29 
  -1   1 -12 1124.89   95.59 
   1   1  12 1307.97   95.39 
   2  -1  12   93.29    8.90 
  -2   1  12   92.79   10.10 
  -2  -1  12   88.09   10.40 
   2   1  12  103.89    9.50 
   3  -1  12   30.10    3.80 
  -3   1  12   22.80    5.10 
  -3   1 -12   22.40    6.00 
   3   1  12   31.40    4.50 
  -3  -1  12   25.20    5.50 
  -4   1  12  235.58   24.80 
   4  -1  12  298.37   23.00 
  -4  -1  12  255.67   25.70 
   4   1  12  298.07   24.10 
   5  -1  12  102.69   10.00 
  -5  -1  12   80.29   11.90 
   5   1  12  104.49   11.20 
   6  -1  12    8.80    3.00 
  -6   1  12   13.40    4.60 
  -6  -1  12    7.20    4.30 
   6   1  12   11.80    3.80 
  -7   1  12   32.10    7.90 
   7  -1  12   37.20    6.00 
  -7  -1  12   23.00    7.60 
   7   1  12   35.00    7.30 
   0   2  12  217.98   18.10 
   0  -2  12  198.38   18.20 
   0   2 -12  218.68   18.00 
   1  -2  12   74.99    8.30 
  -1   2  12   78.79    8.20 
  -1   2 -12   78.29    8.10 
  -1  -2  12   77.59    8.90 
   1   2  12   90.59    8.40 
  -2   2  12  204.48   17.20 
   2  -2  12  185.58   17.50 
  -2   2 -12  156.08   16.40 
   2   2  12  218.28   17.00 
  -2  -2  12  173.48   17.70 
  -3   2  12  234.98   22.20 
   3  -2  12  248.78   20.40 
  -3  -2  12  236.38   23.30 
   3   2  12  273.77   22.10 
   4  -2  12  104.49    8.80 
  -4   2  12   85.89   10.70 
  -4  -2  12   85.19   11.40 
  -4   2 -12   75.99   10.10 
   5  -2  12   47.00    5.50 
  -5   2  12   29.10    6.60 
  -5  -2  12   46.80    9.20 
   5   2  12   54.29    7.40 
   6  -2  12   81.79    8.00 
  -6   2  12   59.69    9.80 
   6   2  12   75.69   10.50 
  -6  -2  12   54.49   11.90 
   0   3  12 1089.49   78.59 
   0   3 -12 1029.10   78.19 
   0  -3  12  946.91   78.69 
  -1   3  12  261.97   20.40 
  -1  -3  12  211.98   21.00 
  -1   3 -12  227.28   19.80 
   1   3  12  252.77   20.50 
   2  -3  12   94.79    8.80 
  -2   3  12  101.79    9.90 
  -2   3 -12   87.09    9.40 
  -2  -3  12   86.69   10.70 
   2   3  12  105.99   10.30 
  -3   3  12  169.98   17.00 
   3  -3  12  178.78   15.20 
   3   3  12  204.48   17.60 
  -3  -3  12  183.78   18.70 
  -4   3  12   55.29    7.70 
   4  -3  12   56.99    6.00 
   4   3  12   73.49    8.70 
  -4  -3  12   55.39    8.80 
  -4   3 -12   46.20    7.40 
  -5   3  12  100.29   12.60 
   5  -3  12  128.09   10.30 
  -5   3 -12  107.79   12.70 
  -5  -3  12  108.49   14.20 
   5   3  12  107.89   14.30 
  -6   3  12   25.80    6.10 
   6  -3  12   19.10    3.10 
  -6  -3  12   16.50    6.30 
   6   3  12   24.60    6.40 
   0  -4  12  172.38   16.70 
   0   4  12  199.98   16.50 
  -1   4  12  145.69   12.20 
   1  -4  12  105.49   12.80 
  -1  -4  12  115.39   12.90 
   1   4  12  136.89   12.60 
  -1   4 -12  137.59   11.70 
  -2   4  12    2.50    1.60 
   2  -4  12    2.90    1.20 
  -2  -4  12    1.50    1.90 
  -2   4 -12    1.10    1.20 
   2   4  12    3.10    1.90 
  -3   4  12    9.20    2.90 
   3  -4  12   14.70    2.40 
   3   4  12   12.10    3.80 
  -3  -4  12   10.60    4.20 
   4  -4  12    5.00    1.50 
  -4   4  12    1.60    2.10 
   4   4  12    6.10    2.80 
  -4  -4  12    2.00    3.10 
  -5   4  12   38.00    7.40 
   5  -4  12   40.10    4.30 
  -5   4 -12   33.30    9.40 
   5   4  12   48.90    8.80 
  -5  -4  12   35.90    8.70 
   6  -4  12   32.30    3.70 
  -6   4  12   20.70    5.60 
   6   4  12   41.30    8.30 
  -6  -4  12   19.50    6.70 
   0  -5  12  332.27   30.20 
   0   5  12  393.96   30.00 
  -1   5  12  489.15   36.50 
  -1   5 -12  438.86   35.70 
  -1  -5  12  409.96   37.70 
   1   5  12  475.25   37.20 
  -2   5  12   78.79    7.70 
   2  -5  12   60.59    6.90 
  -2  -5  12   59.59    8.50 
  -2   5 -12   67.89    7.90 
   2   5  12   79.79    9.00 
   3  -5  12    4.40    1.50 
  -3   5  12    4.50    2.10 
  -3   5 -12    0.20    1.70 
  -3  -5  12    4.80    3.40 
   3   5  12    1.90    2.50 
  -4   5  12   70.19    8.20 
   4  -5  12   65.89    6.00 
  -4   5 -12   49.20    7.10 
   4   5  12   58.79   15.40 
  -4  -5  12   48.80    9.70 
   5  -5  12    1.80    2.80 
  -5   5  12    4.70    3.00 
   5  -5  12    6.80    1.60 
   5   5  12   10.20    4.60 
  -5   5 -12    4.30    3.00 
  -5  -5  12    5.30    4.00 
  -6   5  12   23.20    5.50 
   6   5  12   19.50    6.00 
  -6  -5  12   12.00    6.10 
   0  -6  12   73.69    8.90 
  -1   6  12  503.45   38.00 
   1   6  12  515.05   39.20 
  -1  -6  12  394.26   39.30 
  -1   6 -12  477.75   37.20 
  -2   6  12   72.89    7.20 
   2  -6  12   53.09    6.40 
  -2  -6  12   48.20    8.10 
   2   6  12   66.29    8.40 
   3  -6  12   57.59    5.90 
  -3   6  12   54.89    6.80 
  -3  -6  12   54.99    8.80 
   3   6  12   72.09    9.20 
  -3   6 -12   39.80    5.90 
   4  -6  12    2.20    1.40 
  -4   6  12    5.30    2.20 
  -4  -6  12    1.90    2.70 
  -4   6 -12    3.10    2.40 
   4   6  12    2.60    2.90 
  -5   6  12   87.69   11.00 
  -5  -6  12   87.99   13.50 
   5   6  12  117.19   14.40 
   6   6 -12   14.90    6.40 
  -6   6  12    4.50    4.00 
  -6  -6  12    5.20    6.10 
   6   6  12    9.20    4.90 
   0  -7  12 1700.63  149.49 
   0   7  12 2214.68  149.29 
  -1   7  12  414.56   31.10 
   1  -7  12  323.37   31.20 
   1   7  12  406.66   32.30 
  -1   7 -12  370.86   30.00 
  -2   7  12   41.80    5.40 
   2  -7  12   38.10    5.30 
  -2  -7  12   31.60    6.90 
   2   7  12   45.20    7.00 
  -2   7 -12   44.30    5.20 
  -3   7  12   41.30    5.60 
   3  -7  12   40.70    5.00 
  -3   7 -12   34.50    5.10 
   3   7  12   57.19    8.10 
  -3  -7  12   33.70    8.60 
  -4   7  12   32.80    5.40 
   4  -7  12   28.00    3.60 
  -4  -7  12   27.00    7.70 
   4   7  12   36.90    8.30 
  -5   7  12   47.20    7.30 
   5   7  12   70.69   10.30 
  -5  -7  12   40.50    9.90 
   6   7 -12   17.50    7.10 
  -6   7  12   17.50    5.00 
   6   7  12   29.60   11.10 
  -6  -7  12   10.70    7.00 
   0   8  12  661.43   47.30 
   0  -8  12  500.45   47.50 
  -1   8  12   49.10    5.90 
   1  -8  12   37.40    6.10 
  -1   8 -12   43.90    5.00 
   1   8  12   43.60    6.70 
  -1  -8  12   35.20    7.40 
  -2   8  12  301.37   22.70 
   2  -8  12  248.48   22.70 
  -2   8 -12  253.07   21.50 
  -2  -8  12  237.58   25.30 
   2   8  12  284.57   27.00 
  -3   8  12   20.10    4.00 
   3  -8  12   17.90    3.50 
   3   8  12   24.00    6.40 
  -3  -8  12   23.00    6.80 
  -3   8 -12   17.30    3.30 
  -4   8  12   -1.70    1.50 
  -4  -8  12   -2.10    3.10 
   4   8  12    2.10    3.50 
   5   8 -12   31.20    8.40 
  -5   8  12   32.40    6.30 
  -5  -8  12   48.80   10.20 
   5   8  12   35.80    8.80 
   0   9  12   90.49    9.80 
   0  -9  12   69.89    9.90 
   1  -9  12  360.76   31.90 
  -1  -9  12  371.56   33.70 
   1   9  12  394.46   40.10 
  -2   9  12    1.70    1.90 
   2  -9  12    6.20    2.50 
  -2  -9  12   -0.70    2.80 
  -2   9 -12    2.30    1.80 
   2   9  12    6.60    3.20 
  -3   9  12   12.50    3.10 
   3  -9  12   13.30    2.80 
  -3  -9  12    8.70    4.50 
   3   9  12   16.70    5.50 
  -3   9 -12   12.70    2.70 
  -4   9  12    3.00    1.80 
   4   9 -12    6.50    4.40 
   4   9  12   -4.20    2.70 
  -4  -9  12   -3.00    3.30 
  -5   9  12   31.00    6.00 
   5   9 -12   21.80    8.10 
   5   9  12   38.70   12.30 
  -5  -9  12   33.40    9.30 
   0  10  12   27.10    6.20 
   0 -10  12   21.90    5.70 
   1 -10  12   15.00    4.30 
  -1  10  12   13.10    3.50 
  -1 -10  12   18.30    5.50 
   1  10  12   22.90    5.10 
   2 -10  12    3.00    2.00 
   2  10 -12    3.80    3.00 
  -2  10  12    2.40    2.00 
  -2  10 -12    0.20    2.40 
  -2  10 -12    1.40    2.20 
  -2 -10  12    4.00    4.10 
   2  10  12    2.90    2.70 
   3  10 -12    2.60    3.80 
  -3  10  12    4.70    2.50 
   3  10  12    3.20    3.50 
   4  10 -12   37.00    9.80 
  -4  10  12   28.00    5.60 
   4  10  12   51.59   10.30 
  -4 -10  12   39.10    9.10 
   0 -11  12   79.09   11.30 
   0  11 -12   76.09   12.00 
   0  11  12   94.19   10.70 
   1  11 -12   67.89   10.50 
  -1  11  12   60.49    7.40 
   1 -11  12   44.20    8.30 
   1  11  12   69.79    9.50 
  -1  11 -12   64.69    9.40 
  -1 -11  12   46.60    9.60 
   2 -11  12   47.80    6.80 
  -2  11  12   71.29   10.60 
   2  11 -12   42.10    9.80 
  -2 -11  12   56.49   10.80 
  -2  11 -12   51.29    7.80 
   2  11  12   61.49    9.10 
  -3  11  12    1.30    2.10 
   3  11 -12    2.00    4.40 
  -3 -11  12    5.20    3.30 
   3  11  12   -0.20    3.00 
  -4  11  12    5.00    3.20 
   4  11  12    6.90    4.50 
   0 -12  12    4.70    5.00 
   0  12 -12   14.60    5.70 
   0  12  12   20.40    5.00 
   1 -12  12   24.70    5.50 
   1  12 -12   20.10    6.50 
  -1  12  12   28.90    4.70 
   1  12  12   34.60    6.90 
  -1  12 -12   19.80    5.70 
  -1 -12  12   25.60    6.50 
   2  12 -12   10.30    5.40 
  -2  12  12    5.70    2.80 
  -2  12 -12    4.00    3.60 
  -2 -12  12    7.30    4.70 
   2  12  12    2.50    3.20 
  -3  12  12   55.39    6.80 
   3  12 -12   33.30    9.20 
  -3 -12  12   38.20    9.50 
   0 -13  12   32.20    7.70 
   0  13 -12   30.00    8.60 
   0  13  12   47.30    7.20 
   1  13 -12    6.80    5.30 
  -1  13  12    4.50    2.80 
  -1 -13  12    3.60    4.40 
  -1  13 -12   10.70    4.60 
   1  13  12    8.00    3.70 
   2  13 -12    9.40    5.40 
  -2  13  12   13.80    3.60 
   2  13  12    6.70    4.40 
  -2 -13  12   16.50    6.20 
   0  14  12   18.30    5.30 
   1  14 -12   23.10    8.70 
  -1  14  12   45.10    6.90 
  -1  14 -12   45.70    8.90 
   1  14  12   36.80    8.70 
   0   0  13    1.70    1.40 
  -1   0  13    1.10    1.20 
   1   0  13    0.40    1.00 
  -2   0  13  369.96   33.60 
   2   0  13  428.96   32.30 
  -3   0  13    1.30    1.40 
   3   0  13   -0.80    1.10 
  -4   0  13   45.60    7.70 
   4   0  13   56.59    6.60 
   5   0  13   46.90    6.10 
  -5   0  13   30.80    7.50 
   6   0  13    0.40    2.20 
  -6   0  13   -0.30    2.90 
   0  -1  13  132.29   12.30 
   0   1  13  128.89   12.10 
  -1   1  13   91.79    9.70 
   1  -1  13   95.09    9.10 
   1   1  13   97.39    9.20 
  -1  -1  13   89.19    9.90 
  -2   1  13    8.80    2.80 
   2  -1  13   10.30    2.50 
  -2  -1  13   12.40    3.80 
   2   1  13    9.10    2.60 
   3  -1  13   16.90    3.30 
  -3   1  13   18.60    4.30 
   3   1  13   24.00    3.80 
  -3  -1  13   16.00    4.30 
  -4   1  13   63.79    9.20 
   4  -1  13   68.39    7.50 
  -4  -1  13   68.39    9.90 
   4   1  13   78.19    8.50 
   5  -1  13   42.30    5.60 
  -5   1  13   33.30    7.80 
  -5  -1  13   48.00    9.30 
   5   1  13   47.50    6.60 
  -6   1  13    2.00    3.50 
   6  -1  13   15.90    3.60 
   6   1  13   16.00    4.30 
  -6  -1  13   -0.40    2.90 
   0  -2  13   -0.60    0.80 
   0   2  13    1.30    1.30 
  -1   2  13  129.69   11.90 
   1  -2  13  116.89   11.30 
  -1  -2  13  107.99   12.10 
   1   2  13  135.39   11.80 
   2  -2  13    7.00    2.10 
  -2   2  13    8.00    2.50 
  -2  -2  13    6.40    2.80 
   2   2  13    5.40    2.10 
  -3   2  13  213.18   21.30 
   3  -2  13  249.48   19.60 
   3   2  13  245.88   21.00 
  -3  -2  13  227.98   22.60 
   4  -2  13   60.69    6.20 
  -4   2  13   43.80    7.50 
   4   2  13   66.89    8.00 
   5  -2  13  172.98   14.70 
  -5   2  13  132.39   16.90 
   5   2  13  188.88   17.20 
   6  -2  13   61.79    7.00 
   6   2  13   62.79    9.00 
   0   3  13    2.20    1.30 
   0  -3  13    1.30    1.50 
   1  -3  13  116.19   11.60 
  -1   3  13  134.69   12.10 
  -1  -3  13  112.39   12.70 
   1   3  13  142.99   12.40 
  -2   3  13  167.58   16.20 
   2  -3  13  171.48   15.20 
   2   3  13  194.78   16.60 
  -2  -3  13  179.28   17.80 
  -3   3  13  242.78   23.10 
   3  -3  13  260.37   21.30 
   3   3  13  305.37   23.70 
  -3  -3  13  237.28   24.60 
  -4   3  13   84.59   10.50 
   4  -3  13   98.89    8.60 
  -4  -3  13   86.59   12.10 
   4   3  13   89.89   10.80 
  -4   3 -13   88.99   11.30 
   5  -3  13   10.50    2.10 
  -5   3  13    6.20    3.20 
  -5  -3  13   11.00    4.50 
   5   3  13    5.10    3.40 
   6  -3  13   42.50    4.90 
  -6   3  13   35.60    7.30 
  -6  -3  13   23.60    7.50 
   6   3  13   41.60    8.10 
   0   4  13  103.59    9.90 
   0  -4  13   93.89   10.30 
   1  -4  13   83.29    9.10 
  -1   4  13   99.69    9.50 
  -1  -4  13   82.99   10.10 
   1   4  13  101.79    9.80 
  -2   4  13  142.49   13.00 
   2  -4  13  116.29   11.80 
  -2  -4  13  136.69   14.70 
   2   4  13  156.38   13.70 
  -2   4 -13  125.19   12.30 
   3  -4  13  232.98   25.00 
  -3   4  13  326.47   24.50 
  -3  -4  13  288.77   26.30 
  -3   4 -13  240.68   22.80 
  -4   4  13   10.50    3.40 
   4  -4  13    8.70    2.50 
  -4   4 -13    4.70    3.30 
   4   4  13    4.50    3.60 
  -4  -4  13   15.10    5.50 
  -5   4  13  213.78   22.20 
  -5   4 -13  243.58   21.80 
  -5  -4  13  194.08   23.90 
   5   4  13  272.37   23.80 
  -6   4  13   18.80    5.20 
  -6  -4  13   18.70    6.80 
   6   4  13   24.80    6.80 
   0   5  13    0.20    1.50 
   0  -5  13    1.80    1.70 
   1  -5  13   70.29    8.60 
  -1   5  13   99.19    9.10 
   1   5  13   95.99    9.50 
  -1  -5  13   73.19    9.70 
  -2   5  13  220.18   18.20 
   2   5  13  227.38   19.30 
  -2   5 -13  181.18   17.30 
  -2  -5  13  186.38   19.80 
  -3   5  13  138.19   13.20 
   3  -5  13  138.59   11.70 
   3   5  13  161.48   14.90 
  -3   5 -13  102.19   12.00 
  -3  -5  13  120.19   14.90 
  -4   5  13   77.09   10.50 
   4  -5  13   94.59    8.60 
  -4  -5  13   93.99   12.80 
   4   5  13  121.89   12.70 
  -5   5  13   16.10    4.90 
   5  -5  13   21.50    3.00 
  -5   5 -13   18.00    5.10 
   5   5  13   23.60    6.10 
  -5  -5  13   22.20    6.90 
  -6   5  13   15.10    5.60 
  -6  -5  13   11.40    7.40 
   6   5  13    8.40    4.50 
   0   6  13  722.13   50.59 
   0  -6  13  541.95   50.59 
   1  -6  13  115.49   12.50 
  -1   6  13  146.19   12.60 
   1   6  13  140.89   13.40 
  -1  -6  13  114.49   13.70 
  -2   6  13  183.58   14.70 
   2  -6  13  134.39   14.70 
  -2  -6  13  139.39   16.30 
  -2   6 -13  151.08   13.60 
  -3   6  13   63.59    7.40 
   3  -6  13   56.49    6.40 
   3   6  13   81.89    9.70 
  -3  -6  13   46.90    9.60 
  -3   6 -13   51.19    9.60 
  -4   6  13  131.29   13.90 
   4  -6  13  140.79   12.10 
  -4  -6  13  122.29   16.40 
  -4   6 -13  130.79   13.10 
   4   6  13  159.88   16.50 
  -5   6  13   91.19   11.80 
   5  -6  13  108.89    9.30 
  -5  -6  13  112.89   15.60 
   6   6 -13   -1.00    3.70 
  -6   6  13   -0.30    3.10 
  -6  -6  13    7.80    5.50 
   6   6  13    0.60    4.20 
   0   7  13  112.69   11.10 
   0  -7  13   94.49   11.50 
   1  -7  13   54.39    7.50 
  -1   7  13   74.09    7.50 
   1   7  13   57.79    7.70 
  -1  -7  13   53.39    8.40 
   2  -7  13   13.70    3.50 
  -2   7  13   15.90    3.50 
  -2  -7  13   12.20    4.20 
  -2   7 -13   16.90    3.30 
   3  -7  13    5.90    2.00 
  -3   7  13    9.30    2.70 
  -3   7 -13    4.90    2.80 
   3   7  13   13.70    4.10 
  -3  -7  13    7.10    3.70 
   4  -7  13    9.40    2.10 
  -4   7  13   11.30    3.40 
  -4   7 -13   13.30    3.40 
  -4  -7  13   19.50    5.70 
   4   7  13   17.40    5.40 
  -5   7  13   14.20    4.60 
   5   7  13   32.70    7.30 
  -5  -7  13   11.60    6.30 
   0   8  13    4.90    2.50 
   0  -8  13    2.90    2.10 
  -1   8  13   60.79    7.10 
   1  -8  13   49.99    7.50 
  -1  -8  13   53.39    8.60 
   1   8  13   82.79   11.60 
  -2   8  13   61.69    7.10 
   2  -8  13   56.39    7.30 
   2   8  13   70.29    9.10 
  -2  -8  13   39.00    8.90 
  -2   8 -13   66.99    6.60 
   3  -8  13   21.90    4.10 
  -3   8  13   19.90    4.10 
  -3  -8  13   16.60    6.10 
  -3   8 -13   18.20    3.60 
   3   8  13   21.00    5.70 
  -4   8  13   15.30    4.00 
   4   8  13   27.50    6.70 
  -4  -8  13   21.60    6.50 
  -5   8  13   10.70    3.90 
  -5  -8  13    8.10    9.00 
   5   8  13    8.00    5.50 
   0   9  13  228.78   23.40 
   0  -9  13  209.28   21.30 
  -1   9  13   61.99    7.20 
   1  -9  13   44.20    8.10 
   1   9  13   65.19    8.40 
  -1  -9  13   40.40    8.20 
  -2   9  13  102.99   10.20 
   2  -9  13   84.49   10.50 
  -2   9 -13   99.19    9.20 
   2   9  13  107.79   12.50 
  -3   9  13  111.39   10.90 
   3  -9  13   99.89   10.10 
  -3   9 -13   90.69    9.80 
  -3  -9  13  102.29   14.60 
   3   9  13  129.99   14.50 
   4   9 -13    4.10    4.60 
  -4   9  13    4.70    3.70 
   4   9  13    8.60    4.40 
  -4  -9  13   11.30    4.80 
   5   9 -13    3.30    5.00 
  -5   9  13    4.10    3.10 
  -5  -9  13   -1.90    4.30 
   5   9  13    6.90    5.30 
   0 -10  13   19.40    5.30 
   0  10  13   27.10    5.30 
   1 -10  13   60.09    9.30 
  -1  10  13   79.99    8.90 
   1  10  13   95.39   10.40 
  -1 -10  13   60.29   10.20 
  -2  10  13   11.50    3.20 
   2 -10  13    9.50    4.10 
   2  10  13   16.40    5.00 
  -2  10 -13   10.30    2.70 
  -2 -10  13    8.80    5.10 
   3 -10  13   28.20    4.10 
  -3  10  13   31.30    5.00 
   3  10 -13   19.50    6.80 
  -3 -10  13   33.90    8.30 
   3  10  13   30.50    6.90 
  -3  10 -13   27.40    4.70 
   4  10 -13   92.49   13.60 
  -4  10  13   53.59    7.90 
  -4 -10  13   71.69   11.70 
   0  11 -13  132.49   16.50 
   0 -11  13  133.49   15.80 
   0  11  13  151.48   14.90 
   1  11 -13   36.40    8.80 
  -1  11  13   43.80    6.20 
   1 -11  13   38.90    6.90 
   1  11  13   30.90    6.50 
  -1  11 -13   23.70    6.50 
  -1 -11  13   34.30    7.90 
   2  11 -13    9.20    4.60 
   2 -11  13   -3.90    3.60 
  -2  11  13    4.00    2.30 
  -2  11 -13    8.20    3.20 
   2  11  13    3.00    3.00 
  -2 -11  13    1.70    3.10 
   3  11 -13   20.90    7.00 
  -3  11  13   19.70    4.30 
   3  11  13   23.00    6.70 
  -3 -11  13   18.40    6.80 
  -4  11  13   14.80    3.90 
   4  11 -13   12.10    6.50 
   4  11  13    7.20    4.50 
  -4 -11  13    8.00    5.40 
   0  12 -13    2.90    4.20 
   0  12  13    7.90    3.30 
   0 -12  13    0.90    3.70 
   1  12 -13    9.20    4.70 
  -1  12  13    9.40    3.30 
   1 -12  13   15.30    4.90 
  -1 -12  13    8.90    4.60 
   1  12  13   10.20    4.60 
  -1  12 -13   12.60    5.30 
  -2  12  13   25.40    4.60 
   2  12 -13   18.40    7.30 
  -2 -12  13   18.60    6.40 
  -2  12 -13   20.60    5.30 
   2  12  13   15.40    5.40 
   3  12 -13   47.00   10.80 
  -3  12  13   41.30    6.60 
  -3 -12  13   45.10   10.90 
   3  12  13   70.79   10.30 
   0 -13  13   25.70    8.70 
   0  13 -13   26.20    8.00 
   0  13  13   32.50    6.70 
  -1  13  13    1.70    2.70 
   1  13 -13   -1.60    4.20 
   1  13  13    0.60    3.40 
  -1 -13  13    1.50    4.70 
  -1  13 -13    7.80    4.50 
  -2  13  13   16.40    4.40 
   2  13 -13   13.00    6.60 
   2  13  13   17.30    5.70 
  -2 -13  13   17.40    6.40 
   0   0  14  339.27   28.10 
  -1   0  14  312.57   28.50 
   1   0  14  365.96   28.00 
   2   0  14  275.47   22.20 
  -2   0  14  252.27   23.70 
  -3   0  14  141.69   15.70 
   3   0  14  161.68   14.10 
  -4   0  14  165.58   19.10 
   4   0  14  204.68   17.20 
   5   0  14    2.90    2.30 
  -5   0  14    4.00    3.10 
  -6   0  14    5.00    4.00 
   6   0  14   -2.90    3.60 
   0  -1  14   31.30    4.60 
   0   1  14   35.10    4.80 
   1  -1  14  195.98   17.10 
  -1   1  14  198.98   17.90 
   1   1  14  195.28   17.20 
  -1  -1  14  199.68   18.20 
  -2   1  14  413.06   35.70 
   2  -1  14  449.76   34.20 
   2   1  14  455.45   34.70 
  -2  -1  14  383.76   35.90 
  -3   1  14   65.69    9.10 
   3  -1  14   72.99    7.60 
   3   1  14   81.99    8.50 
  -3  -1  14   75.79    9.90 
   4  -1  14  107.69    9.80 
  -4  -1  14   75.79   11.40 
   4   1  14   97.39   10.30 
   5  -1  14    4.60    2.20 
  -5   1  14   -0.50    2.40 
  -5  -1  14    2.60    3.20 
   5   1  14    7.70    2.70 
   6  -1  14   17.70    4.10 
   6   1  14   22.70    4.80 
  -6  -1  14    6.20    4.80 
   0  -2  14   15.60    3.40 
   0   2  14   15.90    3.30 
   1  -2  14   48.40    5.80 
  -1   2  14   48.00    6.30 
   1   2  14   52.09    6.10 
  -1  -2  14   48.40    6.60 
  -2   2  14  391.26   33.60 
   2  -2  14  413.36   32.20 
  -2  -2  14  370.26   34.40 
   2   2  14  428.16   33.10 
   3  -2  14   13.80    2.90 
  -3   2  14   14.50    3.90 
   3   2  14   20.70    4.10 
  -3  -2  14   12.30    4.00 
   4  -2  14   31.70    4.30 
  -4  -2  14   26.90    6.90 
   4   2  14   25.80    5.30 
  -5   2  14    9.70    3.70 
   5  -2  14   11.70    2.70 
   5   2  14    6.90    3.30 
  -5  -2  14    4.80    3.60 
  -6   2  14    2.30    3.10 
   6  -2  14    6.40    2.40 
   6   2  14    4.10    3.30 
  -6  -2  14    1.90    4.20 
   0   3  14    6.80    2.00 
   0  -3  14    5.60    2.20 
  -1   3  14   74.89    7.90 
   1  -3  14   63.19    7.20 
   1   3  14   67.89    7.60 
  -1  -3  14   63.69    8.50 
   2  -3  14  606.94   49.40 
  -2   3  14  638.44   50.89 
  -2  -3  14  591.44   52.09 
   2   3  14  702.73   50.89 
  -3   3  14  106.49   12.30 
   3  -3  14  123.49   10.90 
   3   3  14  132.09   12.60 
  -3  -3  14  105.99   13.60 
   4  -3  14  130.29   10.90 
  -4   3  14   87.49   14.40 
  -4  -3  14  112.19   14.80 
   4   3  14  130.79   13.40 
   5  -3  14   82.69    7.90 
  -5   3  14   69.59   10.60 
   5   3  14   97.39   11.10 
  -5  -3  14   64.59   11.10 
  -6   3  14   10.90    5.50 
   6  -3  14   19.40    3.30 
  -6  -3  14   14.30    6.10 
   6   3  14   21.30    5.80 
   0  -4  14   -0.20    1.50 
   0   4  14    0.10    1.20 
  -1   4  14  211.98   17.30 
   1  -4  14  174.38   16.80 
   1   4  14  204.38   17.40 
  -1  -4  14  169.28   18.00 
   2  -4  14   73.99    7.60 
  -2   4  14   71.49    8.40 
   2   4  14   74.59    8.70 
  -2  -4  14   64.69    9.40 
   3  -4  14    0.70    1.20 
  -3   4  14    0.70    1.50 
   3   4  14   -2.80    1.50 
  -4   4  14   34.60    9.80 
   4  -4  14   35.40    4.20 
  -4  -4  14   19.90    6.50 
   4   4  14   38.00    7.30 
   5  -4  14    6.80    1.90 
  -5   4  14   -0.20    2.40 
  -5  -4  14    8.70    4.70 
   5   4  14   10.00    3.90 
  -6   4  14   -3.30    3.10 
   6   4  14    8.50    3.70 
  -6  -4  14   -5.60    4.10 
   0   5  14  196.78   16.10 
   0  -5  14  147.19   15.90 
   1  -5  14   30.30    5.00 
  -1   5  14   40.00    5.30 
  -1  -5  14   35.70    5.90 
   1   5  14   45.80    5.60 
   2  -5  14   86.69    9.70 
  -2   5  14  112.49   10.70 
   2   5  14  121.79   11.70 
  -2  -5  14   90.79   12.10 
  -3   5  14  152.58   14.50 
   3  -5  14  142.89   12.80 
   3   5  14  179.28   16.50 
  -3  -5  14  133.29   16.60 
  -3   5 -14  124.49   13.50 
   4   5  14   23.60    5.70 
  -4   5 -14   22.20    4.60 
  -4  -5  14   17.90    6.50 
  -5   5  14   51.59    8.10 
   5  -5  14   52.09    5.60 
  -5  -5  14   42.50   10.00 
   5   5  14   71.69    9.90 
  -6   5  14   50.59    8.10 
   6   5  14   47.00    9.70 
  -6  -5  14   27.00    8.50 
   0  -6  14  205.18   21.10 
   0   6  14  260.97   20.90 
  -1   6  14  125.29   11.70 
   1  -6  14  101.49   11.60 
  -1  -6  14  106.39   13.10 
   1   6  14  135.19   12.60 
  -2   6  14   77.79    8.30 
   2  -6  14   60.69    7.50 
  -2  -6  14   75.69   10.30 
  -3   6  14   26.80    4.40 
  -3  -6  14   23.90    7.00 
   3   6  14   20.90    5.40 
   4  -6  14    5.70    2.00 
  -4   6  14    4.70    2.70 
  -4  -6  14    3.50    2.90 
   4   6  14    5.00    3.40 
  -5   6  14   -0.10    2.40 
   5  -6  14    2.30    1.70 
   5   6  14    6.70    4.30 
  -5  -6  14    7.90    4.80 
   0   7  14  363.66   27.20 
   0  -7  14  261.77   27.20 
  -1   7  14  345.27   26.60 
   1  -7  14  280.37   26.70 
  -1  -7  14  275.67   28.10 
   1   7  14  374.06   34.30 
  -2   7  14   14.70    3.60 
   2  -7  14   15.90    3.70 
  -2   7 -14   14.40    4.00 
  -2  -7  14   12.20    5.90 
   2   7  14   23.70    5.10 
   3  -7  14   78.49    8.00 
  -3  -7  14   66.99   11.40 
  -3   7 -14   66.99    8.00 
   4  -7  14  141.99   12.60 
  -4   7  14  135.39   14.40 
   4   7  14  183.18   17.30 
  -4   7 -14  122.29   13.60 
  -4  -7  14  127.29   17.30 
  -5   7  14   37.00    7.10 
   5   7  14   39.30    8.20 
   0   8  14  184.08   17.70 
   0  -8  14  168.28   17.50 
  -1   8  14  182.78   17.60 
   1  -8  14  158.98   16.60 
  -1  -8  14  136.49   17.20 
   1   8  14  211.68   17.70 
   2  -8  14   53.69    7.90 
  -2   8  14   80.09    9.00 
   2   8  14   77.99    9.80 
  -2   8 -14   73.09    8.20 
  -2  -8  14   61.39   10.30 
   3  -8  14    2.60    2.10 
  -3   8  14   -1.40    1.50 
   3   8  14    4.30    2.80 
  -3  -8  14    4.30    2.90 
   4  -8  14   -0.20    1.60 
  -4   8  14    3.60    2.30 
   4   8  14   -1.10    2.80 
  -4  -8  14    6.40    4.00 
   5   8 -14   -2.60    3.40 
  -5   8  14    3.70    3.30 
  -5  -8  14    6.20    5.70 
   5   8  14   -1.80    2.80 
   0  -9  14   28.90    6.70 
   0   9  14   31.40    6.10 
  -1   9  14   56.79    7.00 
   1  -9  14   47.20    7.30 
   1   9  14   69.29    8.50 
  -1  -9  14   36.00    8.20 
  -2   9  14  113.19   11.20 
   2  -9  14  100.79   11.80 
   2   9  14  135.69   13.80 
  -2   9 -14  101.69   11.10 
  -2  -9  14  104.59   14.00 
   3  -9  14   17.10    3.80 
  -3   9  14   19.10    4.40 
   3   9  14   19.60    5.20 
  -3  -9  14   14.70    5.70 
  -4   9  14   66.69    9.00 
   4   9  14   91.59   12.30 
  -4  -9  14   74.79   14.20 
   0 -10  14   40.70    8.30 
   0  10  14   55.39    7.50 
   1 -10  14   21.30    5.40 
  -1  10  14   34.60    5.20 
   1  10  14   34.10    6.60 
  -1 -10  14   24.90    7.00 
  -2  10  14   67.99    7.50 
   2 -10  14   52.29    7.70 
   2  10  14   64.39    9.40 
  -2 -10  14   49.99   10.60 
  -2  10 -14   58.19    8.20 
  -3  10  14   48.70    6.80 
   3 -10  14   44.60    6.10 
  -3  10 -14   38.40    6.70 
   3  10  14   71.49    9.80 
  -3 -10  14   47.00    9.80 
   4  10 -14   37.70   10.60 
  -4  10  14   36.00    6.40 
   4  10  14   53.29   10.10 
  -4 -10  14   25.20    7.80 
   0 -11  14   80.69   11.80 
   0  11  14  100.99   11.20 
   1 -11  14    1.70    3.30 
  -1  11  14    3.20    2.10 
   1  11  14    1.40    2.70 
  -1  11 -14   -0.70    2.90 
  -1 -11  14    3.50    3.60 
  -2  11  14   42.40    5.90 
   2 -11  14   27.90    5.50 
   2  11 -14   34.60    8.50 
  -2  11 -14   29.20    6.30 
   2  11  14   46.20    8.50 
  -2 -11  14   23.60    7.90 
   3  11 -14    7.90    5.10 
  -3  11  14   17.60    3.70 
  -3 -11  14   14.00    6.10 
   3  11  14   12.10    5.60 
   0  12  14   -1.00    2.10 
   0  12 -14    0.10    3.90 
   0 -12  14    4.80    4.10 
  -1  12  14   27.20    5.50 
   1  12 -14   22.90    7.50 
   1 -12  14   32.70    7.20 
  -1  12 -14   23.40    6.90 
  -1 -12  14   21.50    7.40 
   1  12  14   27.20    5.90 
  -2  12  14    8.70    2.90 
   2 -12  14    3.90    4.40 
   2  12 -14   12.70    6.10 
  -2 -12  14   -1.60    3.90 
  -2  12 -14    6.50    4.50 
   0  13  14    3.00    2.50 
   0 -13  14   -3.90    3.50 
   0  13 -14    5.20    4.60 
  -1  13  14   52.49    7.50 
   1 -13  14   36.40    8.00 
   1  13 -14   47.00   11.00 
   1  13  14   54.29   14.40 
  -1  13 -14   45.50    8.50 
  -1 -13  14   36.50    9.40 
   0   0  15    1.30    1.50 
  -1   0  15   53.89    7.20 
   1   0  15   59.79    6.80 
   2   0  15    6.10    2.20 
  -2   0  15    7.90    3.20 
   3   0  15   19.70    4.10 
  -3   0  15   24.70    5.40 
  -4   0  15   47.40    8.40 
   4   0  15   69.09    7.50 
  -5   0  15    4.00    3.20 
   5   0  15    6.20    2.60 
   6   0  15    5.60    2.80 
  -6   0  15    3.80    4.20 
   0   1  15  511.25   38.80 
   0  -1  15  445.56   38.70 
  -1   1  15  157.98   15.60 
   1  -1  15  169.18   15.00 
  -1  -1  15  158.88   15.90 
   1   1  15  173.68   15.10 
  -2   1  15   64.09    8.30 
   2  -1  15   65.29    6.90 
   2   1  15   57.59    7.10 
  -2  -1  15   57.69    8.20 
   3  -1  15    6.40    2.30 
  -3   1  15    5.60    3.10 
  -3  -1  15    8.20    4.10 
   3   1  15    7.10    2.60 
  -4   1  15   26.90    6.60 
   4  -1  15   28.40    4.50 
   4   1  15   33.10    5.10 
  -4  -1  15   33.20    7.60 
  -5   1  15   82.29   12.00 
   5  -1  15   88.29    9.40 
  -5  -1  15   89.09   12.80 
   5   1  15   98.79   10.70 
   6  -1  15   49.40    6.80 
  -6  -1  15   41.20    9.30 
   6   1  15   43.10    7.10 
   0  -2  15   83.99    9.90 
   0   2  15  103.69   10.00 
  -1   2  15  570.74   44.40 
   1  -2  15  537.15   43.60 
   1   2  15  586.14   43.90 
  -1  -2  15  496.45   44.70 
   2  -2  15   16.60    3.50 
  -2   2  15   14.50    4.00 
  -2  -2  15   17.00    4.70 
   2   2  15   16.80    3.80 
   3  -2  15  147.19   12.80 
  -3   2  15  127.59   14.50 
  -3  -2  15  116.39   17.70 
   3   2  15  157.18   14.10 
   4  -2  15   97.89    9.30 
  -4   2  15   80.79   11.40 
   4   2  15  102.19   11.30 
   5  -2  15   22.00    3.80 
  -5   2  15   28.60    6.90 
  -5  -2  15   25.00    6.70 
   5   2  15   27.10    5.70 
   6  -2  15   55.29    6.50 
  -6   2  15   37.20    8.80 
   6   2  15   59.79    8.50 
   0  -3  15   90.79   10.20 
   0   3  15  102.19   10.20 
   1  -3  15  276.97   24.40 
  -1   3  15  298.17   24.90 
   1   3  15  303.57   24.70 
  -1  -3  15  277.77   25.80 
   2  -3  15   45.30    5.80 
  -2   3  15   51.49    7.00 
   2   3  15   54.49    6.70 
  -2  -3  15   50.69    7.60 
  -3   3  15  125.99   13.90 
   3  -3  15  135.39   12.20 
   3   3  15  150.48   14.00 
  -3  -3  15  117.99   14.80 
   4  -3  15  261.57   20.60 
  -4   3  15  244.88   23.50 
  -4  -3  15  218.58   24.80 
   5  -3  15   97.19    8.70 
  -5   3  15   66.89   10.80 
   5   3  15  109.19   11.70 
  -5  -3  15   58.59   12.40 
   6  -3  15   28.10    4.20 
  -6   3  15   16.20    6.00 
   6   3  15   37.70    7.40 
  -6  -3  15   17.10    6.50 
   0  -4  15   81.49    9.90 
   0   4  15   99.29    9.70 
  -1   4  15   49.70    6.40 
   1  -4  15   40.40    6.00 
  -1  -4  15   45.90    7.20 
   1   4  15   60.89    6.90 
   2  -4  15  202.18   17.70 
  -2   4  15  207.48   18.80 
  -2  -4  15  187.28   20.30 
   2   4  15  217.38   19.00 
   3  -4  15   49.40    5.80 
  -3   4  15   49.60    7.90 
  -3  -4  15   50.29    8.40 
   3   4  15   64.29    8.00 
   4  -4  15   11.90    2.60 
  -4   4  15    7.70    3.60 
  -4  -4  15    8.00    4.30 
   4   4  15   15.00    4.60 
   5  -4  15    1.90    1.50 
  -5   4  15    0.80    2.90 
   5   4  15   -2.80    2.30 
  -5  -4  15    5.20    3.60 
   0  -5  15  102.99   11.40 
   0   5  15  107.29   10.90 
  -1   5  15  321.17   26.60 
   1  -5  15  293.17   26.50 
  -1  -5  15  296.87   28.10 
   1   5  15  343.37   27.20 
  -2   5  15   30.50    5.00 
   2  -5  15   29.20    4.40 
  -2  -5  15   26.30    6.50 
   2   5  15   32.00    9.30 
   3  -5  15    3.30    1.60 
  -3   5  15   -0.90    1.90 
   3   5  15   -1.40    2.20 
  -3  -5  15    1.70    2.70 
  -4   5  15  148.19   15.40 
   4  -5  15  143.29   13.00 
  -4  -5  15  152.58   18.20 
  -5   5  15   11.50    4.20 
   5  -5  15    8.80    2.30 
  -5  -5  15   14.90    5.90 
   5   5  15   20.30    5.50 
   0   6  15   88.99    9.30 
   0  -6  15   77.09    9.80 
  -1   6  15    0.40    1.40 
   1  -6  15    1.10    1.40 
  -1  -6  15    0.80    2.40 
   1   6  15    1.40    2.90 
   2  -6  15   62.29    7.30 
  -2   6  15   68.79    8.50 
  -2  -6  15   57.89    9.90 
  -3   6  15   14.00    3.70 
   3  -6  15   14.80    3.20 
   3   6  15   26.40    5.80 
  -3  -6  15    6.70    3.60 
  -4   6  15   14.40    3.90 
   4   6  15   13.30    4.90 
  -4   6 -15    8.00    4.40 
  -4  -6  15   12.70    4.70 
  -5   6  15   13.60    4.60 
   5   6  15   28.50    7.30 
   0   7  15    9.60    3.10 
   0  -7  15   11.10    3.30 
   1  -7  15    4.90    2.60 
  -1   7  15    9.10    2.90 
  -1  -7  15    4.70    2.80 
   1   7  15    4.00    2.50 
  -2   7  15   38.60    5.40 
   2  -7  15   22.80    4.80 
  -2  -7  15   30.40    6.90 
   2   7  15   25.60    6.00 
  -3   7  15   32.60    5.20 
   3  -7  15   26.30    4.70 
   3   7  15   36.30    7.00 
  -3  -7  15   23.90    6.30 
  -3   7 -15   27.10    4.80 
  -4   7  15   43.70    6.50 
   4  -7  15   30.30    4.60 
   4   7  15   31.10    6.90 
  -4  -7  15   25.20    7.60 
  -5   7  15   10.80    4.70 
  -5  -7  15    3.80    5.00 
   0  -8  15   22.80    5.70 
   0   8  15   39.20    5.60 
  -1   8  15   11.90    3.30 
   1  -8  15    5.20    3.00 
   1   8  15    6.90    3.10 
  -1  -8  15    8.50    3.50 
   2  -8  15   49.50    6.80 
  -2   8  15   49.99    6.70 
   2   8  15   61.69    8.50 
  -2  -8  15   43.70    9.10 
  -3   8  15    2.60    2.10 
  -3   8 -15    2.60    3.30 
   3   8  15    2.20    2.80 
  -3  -8  15   -1.90    3.00 
  -4   8  15   15.40    4.20 
   4   8  15   20.40    5.90 
  -4  -8  15   18.00    6.90 
   0  -9  15   55.49    8.40 
   0   9  15   50.29    7.30 
  -1   9  15   18.10    4.00 
   1  -9  15   10.00    3.90 
   1   9  15   11.50    3.70 
  -1  -9  15    4.30    3.80 
  -2   9  15   68.89    7.70 
   2  -9  15   53.99    7.80 
   2   9  15   74.79    9.50 
  -2  -9  15   40.00    9.20 
  -3   9  15   34.60    5.70 
   3  -9  15   35.40    5.60 
   3   9  15   50.79    9.50 
  -3  -9  15   28.90    8.20 
  -4   9  15   12.10    3.70 
   4   9  15    4.10    4.40 
  -4  -9  15   10.00    6.70 
   0  10  15    2.50    2.40 
   1 -10  15   82.79   11.20 
  -1  10  15  102.29   10.70 
   1  10  15  124.19   12.30 
  -1 -10  15   75.19   12.30 
  -2  10  15  108.19   10.40 
   2 -10  15   70.59   10.00 
   2  10  15   93.49   11.90 
  -2 -10  15   79.79   12.70 
  -3  10  15   27.20    5.70 
   3  10  15   43.80   12.30 
  -3 -10  15   27.20    7.60 
   0 -11  15  110.39   19.10 
   0  11  15  170.98   16.00 
   1 -11  15    0.90    3.40 
  -1  11  15    2.80    2.60 
   1  11  15    7.70    3.70 
  -1 -11  15    4.20    3.80 
  -2  11  15   27.20    5.20 
   2 -11  15   33.70    6.10 
  -2  11 -15   23.70    6.10 
   2  11  15   23.90    6.60 
  -2 -11  15   21.10    7.00 
   3  11 -15   40.60   13.70 
  -3  11  15   44.40    6.90 
   3  11  15   63.59    9.50 
  -3 -11  15   29.70   12.20 
   0  12 -15    8.50    4.80 
   0 -12  15    3.20    4.10 
   0  12  15    7.00    3.20 
   1 -12  15   28.70    6.30 
  -1  12  15   32.90    6.20 
   1  12 -15   19.40    6.70 
  -1  12 -15   29.90    6.90 
  -1 -12  15   10.70    6.50 
   1  12  15   28.80    7.50 
   2  12 -15   -0.10    4.20 
  -2  12  15   10.10    3.60 
   2  12  15    8.50    4.00 
  -2  12 -15    7.30    5.30 
  -2 -12  15    3.70    4.70 
   0   0  16   25.00    4.20 
   1   0  16    1.20    1.60 
  -1   0  16    0.70    1.60 
   2   0  16   22.70    3.80 
  -2   0  16   19.40    4.90 
   3   0  16   99.49    9.90 
  -3   0  16   93.49   11.80 
  -4   0  16  131.29   16.90 
   4   0  16  170.98   14.90 
   5   0  16   80.79    8.60 
  -5   0  16   54.09   11.10 
   6   0  16   44.70    6.60 
  -6   0  16   24.40    9.10 
   0  -1  16   17.80    4.20 
   0   1  16   18.80    4.30 
   1  -1  16  248.48   21.30 
  -1   1  16  235.28   21.90 
   1   1  16  262.77   21.40 
  -1  -1  16  234.38   22.30 
   2  -1  16   50.89    6.10 
  -2   1  16   45.10    7.00 
   2   1  16   45.60    6.00 
  -2  -1  16   47.80    7.50 
  -3   1  16  203.98   22.20 
   3  -1  16  246.08   20.30 
  -3  -1  16  231.48   23.40 
   3   1  16  251.97   20.90 
   4  -1  16    5.70    2.30 
  -4   1  16    6.10    3.20 
  -4  -1  16    5.50    3.00 
   4   1  16    2.80    2.90 
  -5   1  16   97.29   13.60 
   5  -1  16  105.49   10.60 
  -5  -1  16   99.39   14.10 
   0  -2  16  142.89   14.20 
   0   2  16  146.29   13.90 
  -1   2  16    7.90    3.00 
   1  -2  16    9.60    2.80 
   2  -2  16   97.89    9.90 
  -2   2  16   96.29   11.00 
  -2  -2  16   98.99   12.00 
   2   2  16   99.19   10.40 
   3  -2  16  149.09   12.60 
  -3   2  16  128.89   14.40 
  -3  -2  16  110.49   14.90 
   3   2  16  135.99   13.30 
  -4   2  16    7.10    3.50 
   4  -2  16   13.00    2.90 
   4   2  16   12.00    3.80 
  -4  -2  16    7.30    4.30 
   5  -2  16   32.10    4.60 
  -5   2  16   29.10    7.30 
   5   2  16   28.30    6.00 
   0  -3  16  273.97   26.30 
   0   3  16  339.97   26.40 
  -1   3  16   42.60    5.80 
   1  -3  16   29.30    4.90 
  -1  -3  16   35.70    6.80 
   1   3  16   28.00    4.80 
   2  -3  16   10.90    2.70 
  -2   3  16   13.70    3.80 
   2   3  16    7.90    2.80 
  -2  -3  16    7.30    4.20 
   3  -3  16   12.60    3.10 
  -3   3  16    9.50    3.40 
  -3  -3  16   13.90    4.80 
   3   3  16   16.60    4.10 
  -4   3  16   -0.80    2.00 
   4  -3  16    0.10    1.50 
   4   3  16    2.50    2.20 
  -4  -3  16   -3.40    2.40 
   5  -3  16    2.10    1.90 
  -5   3  16   10.40    4.00 
  -5  -3  16    3.80    4.10 
   5   3  16   10.30    3.60 
   0  -4  16   10.10    3.00 
   0   4  16    0.90    1.70 
  -1   4  16  233.28   19.60 
   1  -4  16  184.58   18.80 
  -1  -4  16  189.78   20.20 
   1   4  16  248.48   19.70 
  -2   4  16   84.19   12.20 
   2  -4  16   79.69    8.80 
  -2  -4  16   80.19   11.20 
   2   4  16   93.39   10.20 
   3  -4  16   34.50    4.70 
  -3   4  16   28.20    5.90 
   3   4  16   47.70    6.90 
  -3  -4  16   28.80    7.00 
   4  -4  16   24.60    4.10 
  -4   4  16   23.50    5.80 
   4   4  16   35.10    6.60 
  -4  -4  16   28.30    7.40 
  -5   4  16   27.30    6.70 
   5  -4  16   15.30    3.30 
   5   4  16   23.10    5.60 
  -5  -4  16   21.70    6.30 
   0  -5  16  319.67   28.10 
   1  -5  16  207.28   20.60 
  -1  -5  16  224.38   22.30 
   1   5  16  270.77   21.50 
  -2   5  16    5.90    2.40 
   2  -5  16    4.10    1.90 
   2   5  16    4.60    2.50 
  -2  -5  16    3.40    2.90 
   3  -5  16   18.40    3.50 
  -3   5  16    7.90    3.60 
  -3  -5  16   20.60    6.30 
   3   5  16   12.40    4.20 
  -4   5  16    5.70    3.50 
   4  -5  16    3.10    1.70 
  -4  -5  16    1.50    3.30 
   4   5  16   10.50    4.00 
  -5   5  16    1.50    2.90 
   5  -5  16   -1.20    1.60 
   5   5  16    1.60    3.30 
  -5  -5  16    1.40    4.80 
   0   6  16   33.80    4.80 
   0  -6  16   18.20    5.10 
  -1   6  16   81.09    8.90 
   1  -6  16   64.89    8.80 
   1   6  16   82.79    9.40 
  -1  -6  16   80.49   10.20 
   2  -6  16   37.80    6.00 
  -2   6  16   52.19    6.80 
  -2  -6  16   41.40    8.40 
   2   6  16   50.19    7.20 
   3  -6  16   24.30    4.50 
   3   6  16   33.10    6.40 
  -3  -6  16   17.00    6.20 
  -4   6  16   18.60    4.50 
   4  -6  16   11.90    2.80 
   4   6  16   12.00    4.10 
  -4  -6  16    4.50    4.30 
  -5   6  16   49.00    9.60 
   5   6  16   86.49   13.60 
  -5  -6  16   57.89   12.20 
   0   7  16  107.09   11.10 
   0  -7  16   93.79   11.70 
  -1   7  16   94.79    9.90 
   1  -7  16   70.29    9.80 
   1   7  16   99.09   10.50 
  -2   7  16   20.70    4.60 
   2  -7  16   20.50    4.40 
  -2  -7  16   22.10    5.80 
   2   7  16   25.80    5.90 
  -3   7  16    2.70    2.40 
   3  -7  16    2.30    2.20 
   3   7  16   -2.80    2.30 
  -3  -7  16    3.70    3.60 
  -4   7  16   11.10    3.90 
   4  -7  16    5.10    3.40 
   4   7  16    3.10    3.40 
  -4  -7  16    5.10    4.40 
   0  -8  16   44.80    7.80 
   0   8  16   57.99    7.50 
  -1   8  16   34.40    5.30 
   1  -8  16   28.10    6.20 
   1   8  16   40.70    6.20 
  -1  -8  16   24.50    6.30 
   2  -8  16    2.00    2.30 
  -2   8  16    5.60    2.50 
   2   8  16    4.90    3.10 
  -2  -8  16    2.20    3.10 
   3  -8  16   95.69   10.90 
  -3   8  16  110.29   11.70 
  -3  -8  16   85.59   14.10 
   3   8  16  142.19   14.70 
  -4   8  16   11.90    4.30 
  -4  -8  16    9.60    9.50 
   4   8  16   14.90    7.60 
   0   9  16   80.59    9.30 
   0  -9  16   55.49    9.00 
   1  -9  16   86.09   11.60 
  -1   9  16  115.89   11.60 
   1   9  16  116.49   12.30 
  -1  -9  16   89.59   12.70 
  -2   9  16   15.20    3.60 
   2  -9  16    8.90    3.50 
  -2  -9  16    9.40    4.20 
   2   9  16   10.00    4.10 
   3  -9  16   26.30    5.00 
  -3   9  16   17.10    4.70 
  -3  -9  16   25.90    7.10 
   3   9  16   26.30    6.20 
  -4   9  16   -0.80    2.40 
   4   9  16    2.90    3.30 
  -4  -9  16   -0.40    3.70 
   0 -10  16   80.99   14.30 
   0  10  16  122.79   12.50 
  -1  10  16   23.00    4.50 
   1 -10  16   12.50    3.90 
  -1 -10  16    8.90    4.50 
   1  10  16   10.80    4.10 
  -2  10  16    2.70    2.60 
   2 -10  16    2.30    2.70 
  -2 -10  16   11.30    4.20 
   2  10  16    2.40    2.90 
  -3  10  16    8.30    3.50 
  -3 -10  16   21.40    7.00 
   3  10  16    8.00    4.50 
   0 -11  16   69.39   12.00 
   0  11  16  115.09   12.00 
   1 -11  16   48.40    9.30 
  -1  11  16   65.09    8.50 
   1  11  16   80.69    9.70 
  -2  11  16   62.59    8.00 
   2 -11  16   43.40    7.80 
   2  11  16   69.69   10.00 
  -2 -11  16   39.90    9.30 
   0  12 -16    1.00    4.50 
   0 -12  16    5.80    4.10 
   1  12 -16    2.20    4.00 
  -1  12  16    6.10    3.10 
   1 -12  16    0.90    4.70 
  -1  12 -16   -4.40    4.40 
  -1 -12  16   -2.30    4.50 
   1  12  16    7.40    4.20 
   0   0  17    0.20    1.50 
  -1   0  17   64.59    8.80 
   1   0  17   77.79    8.40 
  -2   0  17   10.00    4.10 
   2   0  17    9.40    2.70 
   3   0  17   57.39    6.80 
  -3   0  17   47.20    8.10 
   4   0  17    5.60    2.80 
  -4   0  17    1.40    2.90 
   5   0  17    0.10    2.10 
  -5   0  17   -4.00    2.30 
   0   1  17   24.10    4.80 
   0  -1  17   20.40    4.60 
   1  -1  17   64.59    7.60 
  -1   1  17   62.49    8.40 
   1   1  17   61.99    7.60 
  -1  -1  17   61.59    8.20 
  -2   1  17   67.29    8.80 
   2  -1  17   60.49    7.30 
   2   1  17   66.29    7.50 
  -2  -1  17   49.50    8.20 
  -3   1  17   60.29    9.10 
   3  -1  17   60.79    7.20 
  -3  -1  17   61.29    9.40 
   4  -1  17    6.20    2.40 
  -4   1  17    7.70    3.80 
  -4  -1  17    7.40    3.80 
   4   1  17    2.20    2.50 
   5  -1  17   42.10    5.60 
  -5   1  17   30.90    7.60 
  -5  -1  17   28.30    8.10 
   5   1  17   41.40    6.20 
   0   2  17  228.28   19.50 
   0  -2  17  195.68   19.50 
   1  -2  17    4.70    2.20 
   1   2  17    6.90    2.60 
  -1  -2  17    1.00    2.30 
   2  -2  17   97.69   10.50 
  -2   2  17  109.99   12.00 
  -2  -2  17  113.29   12.90 
  -3   2  17    4.00    3.00 
   3  -2  17   13.20    3.30 
   3   2  17    7.10    2.80 
  -3  -2  17    2.60    3.00 
   4  -2  17    0.40    1.50 
  -4   2  17   -1.80    2.10 
  -4  -2  17    5.90    3.10 
   4   2  17   -0.60    1.90 
   5  -2  17   52.69    6.40 
  -5   2  17   44.00    9.50 
  -5  -2  17   48.30   10.20 
   5   2  17   56.69    7.60 
   0  -3  17  412.96   36.10 
   0   3  17  452.35   40.30 
   1  -3  17  161.68   16.50 
  -1   3  17  205.38   17.50 
   1   3  17  170.28   19.10 
  -1  -3  17  177.88   18.10 
  -2   3  17  100.79   10.80 
   2  -3  17   72.39    9.10 
   2   3  17  106.39   10.40 
  -2  -3  17   91.29   11.80 
  -3   3  17   18.10    5.20 
   3  -3  17   32.80    4.50 
  -3  -3  17   25.50    6.90 
   3   3  17   39.20    5.80 
   4  -3  17    1.50    1.70 
  -4   3  17    1.40    2.50 
  -4  -3  17    2.10    2.80 
   4   3  17    5.50    3.20 
  -5   3  17    4.00    4.20 
   5  -3  17   10.00    2.80 
   5   3  17   15.10    4.50 
   0  -4  17   55.79    7.50 
   0   4  17   51.69    7.00 
  -1   4  17    5.20    2.50 
   1  -4  17   10.50    3.30 
  -1  -4  17    7.70    4.70 
   1   4  17   11.40    3.30 
   2  -4  17  119.99   12.40 
  -2   4  17  121.79   13.20 
  -2  -4  17  123.49   14.90 
   2   4  17  147.49   13.60 
   3  -4  17   52.19    6.20 
  -3   4  17   52.09    7.70 
  -3  -4  17   42.00    9.40 
   3   4  17   54.19    7.70 
  -4   4  17    1.60    2.80 
   4  -4  17    2.00    1.60 
   4   4  17    1.60    2.90 
  -4  -4  17    2.20    4.20 
   5  -4  17   11.20    3.00 
  -5   4  17    7.50    4.40 
   5   4  17   16.20    4.50 
  -5  -4  17   16.00    6.40 
   0  -5  17   -0.10    1.80 
   0   5  17    2.20    2.00 
  -1   5  17  200.88   17.50 
   1  -5  17  166.58   17.10 
  -1  -5  17  155.88   18.80 
   1   5  17  198.18   17.60 
   2  -5  17  101.09   10.70 
  -2   5  17  111.59   11.70 
  -2  -5  17  100.49   13.30 
   3  -5  17   10.30    2.60 
  -3   5  17   14.10    3.90 
   3   5  17    9.40    4.00 
  -3  -5  17    7.80    4.80 
  -4   5  17   66.39    9.30 
   4  -5  17   58.19    7.00 
  -4  -5  17   45.30   10.50 
   4   5  17   78.39    9.70 
  -5   5  17    2.80    3.10 
   5  -5  17    4.20    2.30 
  -5  -5  17    5.40    4.50 
   5   5  17    2.60    3.60 
   0  -6  17   75.69   10.10 
   0   6  17   92.09    9.90 
   1  -6  17   41.40    6.10 
  -1   6  17   29.60    5.90 
   1   6  17   38.00    6.00 
   2  -6  17   29.70    5.00 
  -2  -6  17   31.90    7.30 
   2   6  17   51.19    7.10 
  -3   6  17   28.80    5.90 
   3  -6  17   25.70    4.80 
  -3  -6  17   28.40    7.80 
   3   6  17   42.40    7.70 
   4  -6  17    1.50    1.90 
  -4   6  17    2.00    2.80 
  -4  -6  17   -3.10    3.10 
   4   6  17    0.90    3.10 
   0   7  17    8.90    2.90 
   0  -7  17    5.50    3.00 
  -1   7  17   50.49    6.60 
   1  -7  17   38.10    6.60 
  -1  -7  17   37.50    7.70 
   1   7  17   51.79    7.00 
   2  -7  17    8.50    3.20 
  -2   7  17   13.40    3.60 
  -2  -7  17   12.50    4.40 
   2   7  17    5.10    3.00 
  -3   7  17   26.90    5.50 
   3  -7  17   29.00    5.40 
   3   7  17   39.60    7.10 
  -3  -7  17   12.60    6.50 
  -4   7  17   29.00    6.50 
   4  -7  17   31.30    5.00 
  -4  -7  17   20.50    7.80 
   0  -8  17    8.50    6.50 
   0   8  17    5.50    3.00 
   1  -8  17   26.90    6.40 
  -1   8  17   45.10    6.30 
   1   8  17   45.90    6.90 
  -1  -8  17   30.00    7.00 
  -2   8  17   39.80    6.00 
   2  -8  17   23.90    5.40 
   2   8  17   34.50    6.80 
  -2  -8  17   30.70    7.10 
  -3   8  17    8.90    3.90 
   3  -8  17   10.40    3.20 
   3   8  17   16.60    4.60 
  -3  -8  17   10.80    5.30 
  -4   8  17   22.90    5.10 
   4   8  17   20.20    6.00 
  -4  -8  17   19.30    7.10 
   0   9  17   42.60    6.40 
   0  -9  17   27.40    6.50 
   1  -9  17   33.20    7.10 
  -1  -9  17   31.30    7.40 
   1   9  17   50.49    7.40 
  -2   9  17   -1.00    2.20 
   2  -9  17    3.00    2.80 
  -2  -9  17    0.70    3.40 
   2   9  17    4.50    3.10 
   3  -9  17   16.40    4.00 
  -3   9  17   12.40    3.90 
   3   9  17   19.00    5.70 
  -3  -9  17    6.30    5.50 
   0  10  17   14.20    4.20 
   0 -10  17    3.90    3.80 
   1 -10  17   14.50    4.90 
  -1  10  17   16.80    4.40 
   1  10  17   22.70    5.50 
  -1 -10  17   11.80    4.30 
  -2  10  17    8.20    3.50 
   2  10  17    6.80    3.90 
  -2 -10  17    5.00    5.20 
   0  11  17  113.29   15.10 
   0 -11  17   82.49   12.40 
   1 -11  17    5.00    4.10 
  -1  11  17    5.60    2.70 
  -1 -11  17    3.50    3.90 
   1  11  17    6.50    4.20 
   0   0  18  403.06   35.50 
   1   0  18   -1.40    2.30 
  -1   0  18    2.80    2.40 
  -2   0  18   47.60    7.60 
   3   0  18   68.79    7.70 
  -3   0  18   48.80   10.00 
  -4   0  18   10.70    5.20 
   4   0  18   14.00    3.70 
   5   0  18    8.80    3.40 
   0   1  18    3.60    2.60 
  -1   1  18    1.90    2.30 
   1  -1  18    2.50    1.90 
   1   1  18    0.10    2.00 
  -1  -1  18    1.50    1.90 
   2  -1  18  174.98   16.30 
  -2   1  18  169.78   17.90 
  -2  -1  18  180.48   18.80 
   2   1  18  185.28   16.70 
   3  -1  18    9.30    3.70 
  -3   1  18    6.10    3.40 
  -3  -1  18    5.70    3.80 
   3   1  18    5.80    2.90 
   4  -1  18  170.18   14.90 
  -4   1  18  131.99   17.00 
  -4  -1  18  136.29   17.90 
   4   1  18  178.58   15.70 
   5  -1  18   13.60    3.60 
  -5   1  18    5.00    5.80 
  -5  -1  18   -5.90    3.90 
   5   1  18   14.70    4.00 
   0   2  18   60.59    7.50 
   0  -2  18   48.60   11.20 
  -1   2  18    1.70    1.80 
   1  -2  18    1.40    1.90 
   1   2  18    3.60    2.40 
  -1  -2  18   -1.20    1.70 
  -2   2  18   57.09    8.50 
   2  -2  18   54.49    7.30 
  -2  -2  18   68.59    9.30 
   2   2  18   68.89    8.00 
   3  -2  18   57.79    7.20 
  -3   2  18   54.29    8.70 
  -3  -2  18   58.69    9.80 
   3   2  18   58.49    7.40 
  -4   2  18    5.30    3.40 
   4  -2  18    4.80    3.00 
  -4  -2  18    3.60    4.10 
   4   2  18    8.00    3.20 
  -5   2  18    0.50    4.30 
   5  -2  18    0.30    1.90 
  -5  -2  18   -0.40    4.40 
   5   2  18    3.30    2.80 
   0  -3  18   -1.30    1.90 
   0   3  18   -0.10    1.90 
  -1   3  18   20.40    4.80 
   1  -3  18   24.30    4.90 
  -1  -3  18   26.80    6.00 
   1   3  18   27.70    5.20 
  -2   3  18   20.00    4.70 
   2  -3  18   16.30    4.00 
   2   3  18   22.90    5.00 
  -2  -3  18   12.90    4.60 
  -3   3  18   50.99    8.40 
   3  -3  18   57.49    6.90 
   3   3  18   64.79    7.80 
  -3  -3  18   54.09    9.20 
   4  -3  18   14.90    3.40 
  -4   3  18   15.50    5.60 
  -4  -3  18    9.00    4.30 
   4   3  18   19.70    4.80 
  -5   3  18   15.20    5.90 
   5  -3  18   29.60    5.00 
   5   3  18   36.70    5.90 
  -5  -3  18   22.00    7.10 
   0   4  18  173.08   16.60 
   1  -4  18    9.80    3.30 
  -1  -4  18    9.80    3.90 
   1   4  18    8.20    3.10 
   2  -4  18  177.78   17.90 
  -2   4  18  201.88   19.40 
   2   4  18  238.18   19.50 
  -2  -4  18  182.58   20.70 
  -3   4  18   18.20    5.20 
   3  -4  18   16.60    3.80 
  -3  -4  18   11.60    5.00 
   3   4  18   22.60    5.50 
  -4   4  18   -0.90    2.10 
  -4  -4  18    4.70    4.10 
   4   4  18    2.50    2.70 
   0   5  18   97.79   10.80 
  -1   5  18   79.89    9.10 
   1  -5  18   61.39    8.70 
   1   5  18   89.39    9.50 
  -1  -5  18   49.20   10.00 
   2  -5  18   12.40    3.40 
  -2   5  18   20.20    4.70 
   2   5  18   19.00    4.60 
  -2  -5  18   11.40    3.90 
  -3   5  18   77.79   10.10 
   3  -5  18   72.59    8.50 
   3   5  18  102.29   10.80 
  -3  -5  18   68.29   11.90 
  -4   5  18   15.80    5.00 
   4  -5  18   15.90    3.70 
   4   5  18   22.50    5.70 
   0   6  18   16.00    4.10 
   0  -6  18   13.30    4.30 
   1  -6  18   23.80    5.00 
  -1   6  18   18.50    4.60 
   1   6  18   18.70    4.70 
  -1  -6  18   19.80    5.10 
  -2   6  18    1.40    2.20 
   2  -6  18    0.10    1.80 
  -2  -6  18    2.70    3.30 
   2   6  18    1.20    2.30 
   3  -6  18    9.60    3.30 
  -3   6  18   20.20    4.40 
  -3  -6  18   10.00    4.80 
   3   6  18   12.50    4.20 
  -4   6  18   23.20    6.10 
   4  -6  18   19.30    4.10 
  -4  -6  18    6.20    5.90 
   0   7  18   -1.10    1.70 
   0  -7  18    0.40    2.00 
   1  -7  18   32.30    6.70 
  -1   7  18   44.10    6.60 
   1   7  18   51.29    6.80 
  -1  -7  18   27.60    6.80 
  -2   7  18   48.10    6.80 
   2  -7  18   29.80    6.30 
   2   7  18   50.29    7.30 
  -2  -7  18   29.90    7.50 
  -3   7  18   17.80    4.60 
   3  -7  18   21.70    4.70 
  -3  -7  18    9.30    4.70 
   3   7  18   19.80    5.20 
  -4   7  18   81.69   10.70 
  -4  -7  18   56.79   12.10 
   0   8  18    2.20    2.70 
   0  -8  18   -0.80    2.70 
   1  -8  18   24.80    6.20 
  -1   8  18   31.10    5.90 
   1   8  18   35.30    6.40 
  -1  -8  18   20.70    6.20 
   2  -8  18   56.49    8.60 
  -2   8  18   84.39    9.60 
  -2  -8  18   60.59   10.30 
   2   8  18   80.39   10.10 
   3  -8  18   12.00    4.00 
  -3   8  18    9.80    3.70 
   3   8  18   11.10    4.20 
   0   9  18   23.00    5.30 
   0  -9  18   13.50    5.10 
  -1   9  18    7.90    3.00 
   1  -9  18    5.20    4.60 
   1   9  18    2.80    3.50 
  -1  -9  18    2.50    4.30 
  -2   9  18   92.69   10.50 
   2  -9  18   84.59   10.40 
   2   9  18   90.49   11.50 
  -2  -9  18   67.79   11.60 
   0  10  18   21.10    6.60 
   0 -10  18    2.00    3.60 
  -1  10  18   47.80    6.90 
   1 -10  18   32.80    7.00 
   1  10  18   32.80    7.20 
  -1 -10  18   26.20    7.00 
   0   0  19   -3.40    1.40 
   1   0  19  156.08   15.10 
  -1   0  19  145.09   15.80 
   2   0  19    0.30    2.00 
  -2   0  19   -0.80    2.40 
   3   0  19   26.00    5.00 
  -3   0  19   22.20    6.10 
   4   0  19   23.70    4.50 
  -4   0  19   12.60    5.60 
   0   1  19  173.78   16.70 
   0  -1  19  164.48   16.80 
  -1   1  19   90.39   10.40 
   1  -1  19   74.49    9.30 
   1   1  19   84.09    9.70 
  -1  -1  19   79.69   10.20 
   2  -1  19  109.39   11.00 
  -2   1  19   82.19   11.60 
   2   1  19  105.99   10.80 
  -2  -1  19   85.49   12.10 
   3  -1  19    0.20    2.00 
  -3  -1  19    0.70    2.80 
   3   1  19    0.10    1.90 
  -4   1  19    1.70    3.80 
   4  -1  19   12.50    3.20 
   4   1  19   10.90    3.30 
  -4  -1  19    6.30    4.80 
   0  -2  19   34.90    6.70 
   0   2  19   35.60    5.80 
   1  -2  19   52.99    7.60 
  -1   2  19   58.39    8.20 
   1   2  19   64.09    7.80 
  -1  -2  19   56.09    8.50 
  -2   2  19  150.28   16.00 
   2  -2  19  148.99   14.50 
  -2  -2  19  138.89   16.40 
   2   2  19  151.48   14.70 
   3  -2  19    6.50    2.80 
  -3   2  19   11.70    4.80 
   3   2  19   13.50    4.10 
  -3  -2  19   18.20    5.60 
   4  -2  19   26.30    4.90 
  -4   2  19   21.80    6.20 
  -4  -2  19   18.70    5.60 
   4   2  19   20.80    4.90 
   0   3  19    3.30    2.50 
   0  -3  19    1.50    2.20 
  -1   3  19  238.48   21.80 
   1  -3  19  200.28   20.90 
   1   3  19  265.97   21.70 
  -1  -3  19  223.88   22.70 
  -2   3  19    4.00    2.60 
   2  -3  19    1.60    2.60 
  -2  -3  19    0.80    2.50 
   2   3  19    1.50    2.30 
  -3   3  19   16.70    4.90 
   3  -3  19   31.40    6.40 
   3   3  19   29.90    5.70 
  -3  -3  19   34.20    7.80 
  -4   3  19   -0.60    3.20 
   4  -3  19   -0.20    1.90 
   4   3  19    0.90    2.20 
   0  -4  19    7.60    3.50 
   0   4  19    5.80    2.80 
   1  -4  19   20.00    5.10 
  -1   4  19   32.00    6.20 
   1   4  19   37.90    5.40 
  -1  -4  19   26.30    6.20 
  -2   4  19   17.70    4.90 
   2  -4  19   13.40    5.50 
  -2  -4  19   12.50    5.20 
   2   4  19   20.20    5.00 
   3  -4  19    4.50    2.40 
  -3   4  19    5.40    3.20 
  -3  -4  19    2.30    3.30 
   3   4  19    0.50    2.00 
  -4   4  19   19.30    5.90 
   4  -4  19   24.20    4.50 
   4   4  19   30.50    6.30 
  -4  -4  19   17.40    6.60 
   0  -5  19    2.60    2.80 
   0   5  19    3.00    2.70 
  -1   5  19  103.09   11.00 
   1  -5  19   70.39   10.10 
   1   5  19  104.09   10.80 
  -1  -5  19   82.89   11.50 
   2  -5  19   18.30    4.00 
  -2   5  19   23.60    5.50 
   2   5  19   19.60    5.10 
  -2  -5  19   15.20    5.40 
   3  -5  19    9.00    3.10 
  -3   5  19   12.40    4.30 
  -3  -5  19    5.20    4.90 
   3   5  19   15.50    4.10 
   4  -5  19   33.20    5.40 
  -4   5  19   33.90    7.20 
  -4  -5  19   23.70    7.70 
   4   5  19   38.40   11.30 
   0  -6  19    4.20    3.10 
   0   6  19    5.70    2.70 
   1  -6  19    1.60    2.20 
  -1   6  19    1.60    2.20 
   1   6  19    1.80    2.00 
  -1  -6  19    2.10    2.70 
  -2   6  19    8.20    3.20 
   2  -6  19    6.70    2.60 
  -2  -6  19    2.90    3.60 
   2   6  19    4.40    3.00 
  -3   6  19   31.70    6.40 
   3  -6  19   18.90    4.50 
  -3  -6  19   18.70    7.10 
   3   6  19   42.50    7.60 
   0  -7  19   90.39   11.70 
   1  -7  19   19.10    4.90 
  -1   7  19   37.60    6.60 
  -1  -7  19   22.00    6.40 
  -2   7  19   59.29    7.90 
   2  -7  19   46.20    7.40 
   2   7  19   62.39    8.60 
  -2  -7  19   42.30    9.40 
   3  -7  19    0.20    2.30 
  -3   7  19    4.10    3.30 
   3   7  19    8.10    3.60 
  -3  -7  19    1.60    4.10 
   0   8  19    6.70    3.50 
   0  -8  19    1.70    3.50 
  -1   8  19    9.40    3.70 
   1  -8  19   12.10    3.90 
  -1  -8  19    6.60    4.00 
   1   8  19   11.40    4.00 
   2  -8  19    0.00    2.70 
  -2   8  19    1.40    2.40 
   2   8  19   -1.80    2.30 
  -2  -8  19    7.30    4.20 
   0  -9  19   25.20    6.80 
   0   9  19   47.50   11.70 
   1  -9  19   41.60    7.80 
  -1  -9  19   31.10    7.70 
   2  -9  19   15.60    4.50 
  -2  -9  19    2.40    5.80 
   2   9  19   28.10    6.20 
   0   0  20    5.60    3.10 
  -1   0  20    1.40    2.40 
   1   0  20    0.70    2.10 
   2   0  20    7.70    3.10 
  -2   0  20    7.10    3.80 
  -3   0  20   80.79   12.70 
   3   0  20   95.69   10.40 
   4   0  20   55.39    7.20 
  -4   0  20   38.70    9.10 
   0  -1  20   70.09    9.20 
   0   1  20   65.19    9.10 
   1  -1  20  197.88   18.60 
  -1   1  20  209.18   19.80 
  -1  -1  20  167.88   19.10 
   1   1  20  200.38   18.60 
  -2   1  20   22.20    5.70 
   2  -1  20   28.40    5.30 
   2   1  20   33.50    6.10 
  -2  -1  20   24.30    6.40 
   3  -1  20   67.79    8.50 
  -3   1  20   72.19   10.70 
   3   1  20   70.19    8.80 
  -3  -1  20   69.09   10.90 
   4  -1  20   19.10    4.40 
  -4   1  20   19.10    5.80 
  -4  -1  20   11.50    5.40 
   4   1  20   23.00    5.10 
   0   2  20   37.70    6.40 
   0  -2  20   41.50    6.60 
   1  -2  20   34.80    6.40 
  -1   2  20   33.10    6.40 
  -1  -2  20   29.20    6.60 
   1   2  20   30.90    6.20 
   2  -2  20    9.10    3.10 
  -2   2  20    7.20    3.50 
   2   2  20    9.20    3.20 
  -2  -2  20    9.60    4.40 
  -3   2  20    1.10    2.90 
   3  -2  20    0.60    1.70 
   3   2  20    1.60    2.30 
  -3  -2  20    6.40    3.70 
   4  -2  20   16.20    4.20 
  -4   2  20   16.90    5.60 
   4   2  20   12.10    4.20 
  -4  -2  20   18.70    5.90 
   0  -3  20   25.90    6.40 
   0   3  20   42.80    6.50 
  -1   3  20   15.00    4.40 
   1  -3  20    6.80    3.30 
   1   3  20   11.80    3.50 
  -1  -3  20    9.90    4.20 
  -2   3  20    8.30    3.60 
   2  -3  20    7.10    3.10 
  -2  -3  20    2.70    3.20 
   2   3  20    9.70    3.20 
   3  -3  20   32.60    5.80 
  -3   3  20   29.60    6.60 
   3   3  20   32.80    6.20 
  -3  -3  20   29.70    7.70 
  -4   3  20    3.50    3.80 
   4  -3  20    6.00    2.60 
  -4  -3  20    7.40    4.00 
   4   3  20    2.10    2.80 
   0  -4  20    3.10    2.90 
   0   4  20    1.80    2.00 
   1  -4  20    9.90    3.50 
  -1   4  20    5.50    3.20 
   1   4  20   15.20    3.90 
  -1  -4  20   10.50    4.50 
  -2   4  20    9.80    4.00 
   2  -4  20   12.60    3.30 
  -2  -4  20    9.90    4.30 
   2   4  20   11.70    3.60 
  -3   4  20    5.70    3.70 
   3  -4  20   13.30    3.80 
   3   4  20    8.80    3.80 
  -3  -4  20   -1.90    3.20 
   0  -5  20   20.90    5.50 
   0   5  20   26.80    5.60 
   1  -5  20    4.90    2.90 
  -1   5  20   -0.10    2.10 
   1   5  20    3.70    2.60 
  -1  -5  20    3.70    3.20 
  -2   5  20   27.90    5.70 
   2  -5  20   23.30    5.30 
  -2  -5  20   27.60    7.30 
   2   5  20   44.20    6.50 
   3  -5  20    3.50    2.60 
  -3   5  20    9.20    3.80 
  -3  -5  20    0.60    4.60 
   3   5  20    3.70    4.50 
   0   6  20   29.30    5.70 
   0  -6  20   14.50    5.00 
  -1   6  20    2.40    2.50 
   1  -6  20   -1.90    2.40 
  -1  -6  20    5.70    3.70 
   1   6  20    1.70    2.40 
  -2   6  20    2.70    2.70 
   2  -6  20    3.90    2.50 
  -2  -6  20    2.80    3.60 
   2   6  20    5.50    3.20 
   3  -6  20    0.70    2.70 
   3   6  20    1.50    2.70 
  -3  -6  20    3.00    4.30 
   0   7  20   40.80    6.50 
   0  -7  20   23.60    6.00 
   1  -7  20    7.90    4.00 
  -1   7  20   24.70    5.30 
  -1  -7  20   11.00    4.50 
   1   7  20    9.80    6.10 
   2  -7  20   14.60    4.00 
  -2   7  20   20.00    6.70 
   2   7  20   16.40    4.40 
   0   8  20    0.90    3.30 
   0  -8  20    2.70    3.80 
   1  -8  20   20.50    5.30 
  -1   8  20   21.50    5.70 
  -1  -8  20   20.20    6.40 
   1   8  20   23.00    5.50 
   0   0  21   -1.60    1.70 
   1   0  21   45.70    7.00 
  -1   0  21   51.49    8.20 
   2   0  21   19.50    4.50 
  -2   0  21   15.70    5.40 
   3   0  21   49.90    7.20 
   0  -1  21  289.47   27.60 
   0   1  21  321.87   27.90 
  -1   1  21   83.59   10.60 
   1  -1  21   70.49    9.30 
   1   1  21   74.69    9.60 
  -1  -1  21   70.99   10.60 
  -2   1  21    8.10    4.50 
   2  -1  21   13.20    3.50 
   2   1  21   10.70    3.40 
  -2  -1  21    9.70    4.60 
   3  -1  21    5.90    2.90 
   3   1  21    6.40    3.10 
  -3  -1  21    9.50    5.90 
   0  -2  21   55.29    8.60 
   0   2  21   74.79    9.20 
  -1   2  21   26.40    6.20 
   1  -2  21   28.10    5.80 
   1   2  21   22.40    5.10 
  -1  -2  21   18.90    5.60 
   2  -2  21   -2.30    2.30 
  -2   2  21    1.30    2.60 
  -2  -2  21   -0.40    3.00 
   2   2  21    1.10    2.20 
  -3   2  21    1.00    4.20 
   3  -2  21   11.00    3.60 
   3   2  21   11.50    3.50 
  -3  -2  21   -2.50    2.80 
   0   3  21   14.00    3.80 
   0  -3  21    8.10    3.60 
  -1   3  21   31.30    6.60 
   1  -3  21   29.60    5.70 
   1   3  21   26.10    5.80 
  -1  -3  21   22.10    5.70 
  -2   3  21   55.49    8.30 
   2  -3  21   36.70    6.50 
   2   3  21   50.99    7.10 
  -2  -3  21   37.30    8.70 
   3  -3  21   35.90    5.80 
  -3   3  21   43.10    8.40 
  -3  -3  21   36.10    8.20 
   3   3  21   42.60    6.90 
   0   4  21   40.40    8.30 
   0  -4  21   44.80    7.40 
  -1   4  21    4.10    2.70 
   1  -4  21    6.40    3.20 
  -1  -4  21    4.10    3.50 
   1   4  21    6.50    3.10 
  -2   4  21    5.20    3.20 
   2  -4  21    7.30    3.00 
   2   4  21   19.00    4.40 
  -2  -4  21   11.90    5.30 
  -3   4  21    4.20    4.00 
   3  -4  21    4.90    2.70 
   3   4  21    8.50    4.10 
  -3  -4  21    7.50    3.70 
   0  -5  21   -1.00    2.60 
   0   5  21    6.20    3.50 
   1  -5  21   24.00    5.30 
  -1   5  21   24.40    5.70 
   1   5  21   29.50    6.00 
  -1  -5  21   13.60    4.90 
   2  -5  21   33.30    6.60 
  -2  -5  21   22.70    7.30 
   2   5  21   24.70    7.90 
   0  -6  21    0.60    3.20 
   1  -6  21   11.70    4.10 
  -1   6  21   16.20    6.20 
   1   6  21   17.40    5.10 
  -1  -6  21   15.00    4.50 
   2  -6  21    2.80    2.80 
  -2   6  21    4.50    2.90 
  -2  -6  21    5.00    4.70 
   2   6  21    5.60    3.20 
   0   7  21    1.30    2.60 
   0  -7  21   -4.70    2.40 
   1  -7  21   14.60    4.90 
  -1   7  21   19.50    5.30 
  -1  -7  21   11.90    4.30 
   1   7  21   17.40    4.80 
   0   0  22   24.70    5.40 
   1   0  22   10.90    3.70 
  -1   0  22    9.50    4.20 
   2   0  22   73.59    9.50 
  -3   0  22   10.60    5.20 
   3   0  22   11.70    3.90 
   0  -1  22   63.89    9.00 
   0   1  22   62.69    9.00 
  -1   1  22   10.00    4.30 
   1  -1  22   12.50    3.80 
  -1  -1  22   17.20    5.20 
   1   1  22   16.00    4.30 
  -2   1  22   30.40    8.70 
   2  -1  22   29.10    5.90 
  -2  -1  22   49.99   13.10 
   2   1  22   38.80    6.30 
  -3   1  22    4.20    3.90 
   3  -1  22    7.00    2.90 
   3   1  22   10.30    4.00 
  -3  -1  22    1.90    3.90 
   0  -2  22   26.70    6.10 
   0   2  22   20.40    5.60 
   1  -2  22   12.80    4.30 
  -1   2  22    7.30    3.50 
   1   2  22   13.50    4.20 
  -1  -2  22   10.30    3.60 
   2  -2  22    9.20    3.50 
  -2   2  22    3.10    3.90 
  -2  -2  22    8.60    5.10 
   2   2  22    8.70    3.50 
   0   3  22   14.10    4.30 
   0  -3  22   19.90    5.40 
  -1   3  22    3.20    6.00 
   1  -3  22    7.30    3.20 
   1   3  22   11.00    3.80 
  -1  -3  22    9.70    4.20 
   2  -3  22    8.10    3.00 
  -2   3  22    5.30    3.70 
  -2  -3  22    5.80    3.90 
   0   4  22    2.70    5.30 
   0  -4  22    1.10    3.30 
   1  -4  22   11.20    4.20 
  -1   4  22   10.00    4.00 
  -1  -4  22   15.10    5.10 
   1   4  22   14.70    5.20 
   2  -4  22    5.90    3.40 
  -2   4  22    6.40    3.40 
  -2  -4  22    4.30    4.70 
   2   4  22    4.30    3.20 
   0   5  22   22.40    5.20 
   0  -5  22   15.60    5.10 
  -1   5  22   17.00    4.80 
   1  -5  22   16.20    4.60 
  -1  -5  22    3.60    3.60 
   1   5  22   11.10    3.90 
   0   6  22    6.90    3.20 
   0  -6  22    1.70    2.90 
  -1   0  23    4.60    3.80 
   1   0  23    3.60    3.00 
  -2   0  23   11.10    5.10 
   2   0  23   19.90    6.10 
   0   1  23    2.80    3.60 
   0  -1  23    3.60    4.20 
   1  -1  23   22.40    5.40 
  -1   1  23   30.20    6.50 
  -1  -1  23   21.70    5.80 
   2  -1  23    8.00    3.30 
  -2   1  23    5.40    4.20 
  -2  -1  23   10.70    5.50 
   2   1  23   10.70    4.20 
   0   2  23   33.00    6.50 
   0  -2  23   16.30    5.00 
  -1   2  23    8.70    3.80 
   1  -2  23    8.80    3.00 
  -1  -2  23   12.50    4.90 
   1   2  23   11.30    4.30 
   0   3  23    4.60    3.50 
   0  -3  23    8.40    4.40 
  -1   3  23   42.30    8.00 
   1  -3  23   31.10    7.10 
  -1  -3  23   27.00    7.20 
   1   3  23   46.20    6.90 
   0   4  23   -0.80    2.80 
   0  -4  23    1.70    3.60 
   0   0   0    0.00    0.00 
  
_computing_structure_solution     'SHELXT 2014/5 (Sheldrick, 2014)' 
; 
_shelx_hkl_checksum    6933 
  
